# Supplementary material for: (E)-N-(1-Benzothio­phen-3-yl­methyl­idene)-2,6-dimethyl­aniline
Source: Acta Crystallogr Sect E Struct Rep Online. 2012 Feb 4;68(Pt 3):o623–4. doi: 10.1107/S1600536812004151 (PMC3295420; doi:10.1107/S1600536812004151)
Supplement: Supplementary file 1 [file e-68-0o623-sup1.cif]

##############################################################################
#                                                                            #
# This CIF contains the data in a paper accepted for publication in          #
# Acta Crystallographica Section E. It conforms to the requirements of       #
# Notes for Authors for Acta Crystallographica Section E, and has been       #
# peer reviewed under the auspices of the IUCr Commission on Journals.       #
#                                                                            #
# Full details of the Crystallographic Information File format               #
# are given in the paper "The Crystallographic Information File (CIF):       #
# a New Standard Archive File for Crystallography" by S. R. Hall, F. H.      #
# Allen and I. D. Brown [Acta Cryst. (1991), A47, 655-685].                  #
#                                                                            #
# The current version of the core CIF dictionary is obtainable from          #
# ftp://ftp.iucr.org/pub/cif_core.dic.                                       #
#                                                                            #
# Software is freely available for graphical display of the structure(s)     #
# in this CIF. For information consult the CIF software page                 #
# http://www.iucr.org/resources/cif/software.                                #
#                                                                            #
# This file may be used for bona fide research purposes within the           #
# scientific community so long as proper attribution is given to the journal # 
# article from which it was obtained.                                        #
#                                                                            #
##############################################################################
data_I
_audit_creation_method     SHELXL-97
_chemical_name_systematic
;
(<i>E</i>)-<i>N</i>-(1-Benzothiophen-3-ylmethylidene)-2,6-dimethylaniline
;
_chemical_name_common     ?
_chemical_formula_moiety     'C17 H15 N S'
_chemical_formula_sum     'C17 H15 N S'
_chemical_formula_iupac     'C17 H15 N S'
_chemical_formula_weight     265.36
_chemical_melting_point     ?
_symmetry_cell_setting     monoclinic
_symmetry_space_group_name_H-M     'P 21'
_symmetry_space_group_name_Hall     'P 2yb'
loop_
    _symmetry_equiv_pos_as_xyz
    'x, y, z'
    '-x, y+1/2, -z'
_cell_length_a     8.0446(10)
_cell_length_b     8.8031(9)
_cell_length_c     10.2809(10)
_cell_angle_alpha     90.00
_cell_angle_beta     98.989(11)
_cell_angle_gamma     90.00
_cell_volume     719.12(14)
_cell_formula_units_Z     2
_cell_measurement_reflns_used     1387
_cell_measurement_theta_min     3.4471
_cell_measurement_theta_max     27.3374
_cell_measurement_temperature     296
_exptl_crystal_description     'prism'
_exptl_crystal_colour     'brown'
_exptl_crystal_size_max     0.17
_exptl_crystal_size_mid     0.15
_exptl_crystal_size_min     0.12
_exptl_crystal_density_diffrn     1.225
_exptl_crystal_density_meas     ?
_exptl_crystal_density_method     'not measured'
_exptl_crystal_F_000     280
_exptl_absorpt_coefficient_mu     0.210
_exptl_absorpt_correction_type     multi-scan
_exptl_absorpt_process_details     '(CrysAlis PRO; Oxford Diffraction, 2007)'
_exptl_absorpt_correction_T_min     0.965
_exptl_absorpt_correction_T_max     0.975
_exptl_special_details     ?
_diffrn_ambient_temperature     296
_diffrn_radiation_type     MoK\a
_diffrn_radiation_wavelength     0.71073
_diffrn_radiation_source     'SuperNova (Mo) X-ray Source'
_diffrn_radiation_monochromator     mirror
_diffrn_measurement_device_type
                    'Oxford Diffraction SuperNova (single source at offset) Eos'
_diffrn_measurement_method     '\w scans'
_diffrn_detector_area_resol_mean     16.0454
_diffrn_reflns_number     2788
_diffrn_reflns_av_R_equivalents     0.0212
_diffrn_reflns_av_sigmaI/netI     0.0370
_diffrn_reflns_theta_min     3.45
_diffrn_reflns_theta_max     27.40
_diffrn_reflns_theta_full     25.00
_diffrn_measured_fraction_theta_max     0.874
_diffrn_measured_fraction_theta_full     0.995
_diffrn_reflns_limit_h_min     -10
_diffrn_reflns_limit_h_max     5
_diffrn_reflns_limit_k_min     -5
_diffrn_reflns_limit_k_max     11
_diffrn_reflns_limit_l_min     -10
_diffrn_reflns_limit_l_max     13
_diffrn_standards_number     ?
_diffrn_standards_interval_count     ?
_diffrn_standards_interval_time     ?
_diffrn_standards_decay_%     ?
_refine_special_details
;
Refinement of <i>F</i>^2^ against ALL reflections. The weighted <i>R</i>-factor
<i>wR</i> and goodness of fit <i>S</i> are based on <i>F</i>^2^, conventional
<i>R</i>-factors <i>R</i> are based on <i>F</i>, with <i>F</i> set to zero for
negative <i>F</i>^2^. The threshold expression of <i>F</i>^2^ >
\s(<i>F</i>^2^) is used only for calculating <i>R</i>-factors(gt) <i>etc</i>.
and is not relevant to the choice of reflections for refinement.
<i>R</i>-factors based on <i>F</i>^2^ are statistically about twice as large
as those based on <i>F</i>, and <i>R</i>- factors based on ALL data will be
even larger.
;
_reflns_number_total     2024
_reflns_number_gt     1722
_reflns_threshold_expression     I>2\s(I)
_refine_ls_structure_factor_coef     Fsqd
_refine_ls_matrix_type     full
_refine_ls_R_factor_all     0.0478
_refine_ls_R_factor_gt     0.0400
_refine_ls_wR_factor_gt     0.0921
_refine_ls_wR_factor_ref     0.1010
_refine_ls_goodness_of_fit_ref     1.047
_refine_ls_restrained_S_all     1.046
_refine_ls_number_reflns     2024
_refine_ls_number_parameters     174
_refine_ls_number_restraints     1
_refine_ls_hydrogen_treatment     constr
_refine_ls_weighting_scheme     calc
_refine_ls_weighting_details
         'calc w=1/[\s^2^(Fo^2^)+(0.0397P)^2^+0.1075P] where P=(Fo^2^+2Fc^2^)/3'
_atom_sites_solution_hydrogens     geom
_atom_sites_solution_primary     direct
_atom_sites_solution_secondary     difmap
_refine_ls_shift/su_max     0.000
_refine_ls_shift/su_mean     0.000
_refine_diff_density_max     0.146
_refine_diff_density_min     -0.229
_refine_ls_extinction_method     none
_refine_ls_extinction_coef     ?
_refine_ls_abs_structure_details     'Flack (1983), 497 Friedel pairs'
_refine_ls_abs_structure_Flack     0.10(11)
loop_
    _atom_type_symbol
    _atom_type_description
    _atom_type_scat_dispersion_real
    _atom_type_scat_dispersion_imag
    _atom_type_scat_source
    'C' 'C' 0.0033 0.0016
                         'International Tables Vol C Tables 4.2.6.8 and 6.1.1.4'
    'H' 'H' 0.0000 0.0000
                         'International Tables Vol C Tables 4.2.6.8 and 6.1.1.4'
    'N' 'N' 0.0061 0.0033
                         'International Tables Vol C Tables 4.2.6.8 and 6.1.1.4'
    'S' 'S' 0.1246 0.1234
                         'International Tables Vol C Tables 4.2.6.8 and 6.1.1.4'
_computing_data_collection     'CrysAlis PRO (Oxford Diffraction, 2007)'
_computing_cell_refinement     'CrysAlis PRO (Oxford Diffraction, 2007)'
_computing_data_reduction     'CrysAlis PRO (Oxford Diffraction, 2007)'
_computing_structure_solution
                         'WinGX (Farrugia, 1997) and SHELXS97 (Sheldrick, 2008)'
_computing_structure_refinement     'SHELXL97 (Sheldrick, 2008)'
_computing_molecular_graphics
'OLEX2 (Dolomanov <i>et al.</i>, 2009) and ORTEP-3 for Windows (Farrugia, 1997)'
_computing_publication_material
;
OLEX2 (Dolomanov <i>et al.</i>, 2009), WinGX (Farrugia, 1999) and
PLATON (Spek, 2009)
;
loop_
    _atom_site_type_symbol
    _atom_site_label
    _atom_site_fract_x
    _atom_site_fract_y
    _atom_site_fract_z
    _atom_site_U_iso_or_equiv
    _atom_site_adp_type
    _atom_site_calc_flag
    _atom_site_refinement_flags
    _atom_site_occupancy
    _atom_site_symmetry_multiplicity
    _atom_site_disorder_assembly
    _atom_site_disorder_group
    S S1 0.82893(13) 0.27137(12) 0.24201(7) 0.0801(3) Uani d . 1 1 . .
    N N1 0.9883(3) 0.2484(3) 0.7306(2) 0.0511(6) Uani d . 1 1 . .
    C C10 1.0962(3) 0.1995(3) 0.8467(2) 0.0491(7) Uani d . 1 1 . .
    C C7 0.9176(4) 0.2495(4) 0.4948(2) 0.0565(7) Uani d . 1 1 . .
    C C6 0.7680(3) 0.3424(3) 0.4760(2) 0.0453(6) Uani d . 1 1 . .
    C C11 1.0246(4) 0.1127(4) 0.9370(3) 0.0567(8) Uani d . 1 1 . .
    C C5 0.6838(4) 0.4137(4) 0.5683(3) 0.0560(8) Uani d . 1 1 . .
    H H5 0.7222 0.4028 0.6579 0.067 Uiso calc R 1 1 . .
    C C2 0.5615(4) 0.4471(4) 0.2995(3) 0.0659(9) Uani d . 1 1 . .
    H H2 0.5210 0.4585 0.2103 0.079 Uiso calc R 1 1 . .
    C C13 1.2877(5) 0.1134(5) 1.0815(3) 0.0766(11) Uani d . 1 1 . .
    H H13 1.3528 0.0846 1.1605 0.092 Uiso calc R 1 1 . .
    C C15 1.2650(4) 0.2449(4) 0.8730(3) 0.0590(8) Uani d . 1 1 . .
    C C1 0.7043(4) 0.3622(3) 0.3416(3) 0.0551(8) Uani d . 1 1 . .
    C C9 1.0162(4) 0.2036(4) 0.6197(3) 0.0575(8) Uani d . 1 1 . .
    H H9 1.1054 0.1370 0.6173 0.069 Uiso calc R 1 1 . .
    C C14 1.3571(4) 0.2000(5) 0.9925(4) 0.0784(12) Uani d . 1 1 . .
    H H14 1.4692 0.2294 1.0129 0.094 Uiso calc R 1 1 . .
    C C3 0.4813(5) 0.5139(5) 0.3930(3) 0.0772(11) Uani d . 1 1 . .
    H H3 0.3835 0.5696 0.3671 0.093 Uiso calc R 1 1 . .
    C C12 1.1233(4) 0.0697(4) 1.0539(3) 0.0695(9) Uani d . 1 1 . .
    H H12 1.0771 0.0105 1.1141 0.083 Uiso calc R 1 1 . .
    C C4 0.5443(4) 0.4995(5) 0.5254(3) 0.0698(10) Uani d . 1 1 . .
    H H4 0.4904 0.5494 0.5869 0.084 Uiso calc R 1 1 . .
    C C8 0.9607(5) 0.2058(4) 0.3779(3) 0.0772(11) Uani d . 1 1 . .
    H H8 1.0539 0.1452 0.3720 0.093 Uiso calc R 1 1 . .
    C C17 0.8439(4) 0.0649(6) 0.9089(4) 0.0854(12) Uani d . 1 1 . .
    H H17A 0.7741 0.1528 0.8880 0.128 Uiso calc R 1 1 . .
    H H17B 0.8135 0.0155 0.9850 0.128 Uiso calc R 1 1 . .
    H H17C 0.8282 -0.0040 0.8357 0.128 Uiso calc R 1 1 . .
    C C16 1.3420(5) 0.3460(6) 0.7799(4) 0.0923(12) Uani d . 1 1 . .
    H H16A 1.3583 0.2888 0.7033 0.138 Uiso calc R 1 1 . .
    H H16C 1.4485 0.3834 0.8231 0.138 Uiso calc R 1 1 . .
    H H16B 1.2681 0.4300 0.7538 0.138 Uiso calc R 1 1 . .
loop_
    _atom_site_aniso_label
    _atom_site_aniso_U_11
    _atom_site_aniso_U_22
    _atom_site_aniso_U_33
    _atom_site_aniso_U_12
    _atom_site_aniso_U_13
    _atom_site_aniso_U_23
    S1 0.1139(8) 0.0853(7) 0.0394(4) 0.0236(6) 0.0066(4) -0.0016(5)
    N1 0.0541(12) 0.0557(15) 0.0416(11) 0.0048(12) 0.0016(10) 0.0060(12)
    C10 0.0502(14) 0.0525(17) 0.0424(14) 0.0067(14) 0.0003(12) -0.0035(13)
    C7 0.0698(18) 0.0563(19) 0.0427(13) 0.0091(16) 0.0063(13) 0.0045(15)
    C6 0.0565(15) 0.0399(15) 0.0375(13) -0.0026(13) 0.0012(11) 0.0045(12)
    C11 0.0616(17) 0.065(2) 0.0417(15) 0.0004(16) 0.0021(13) 0.0005(15)
    C5 0.0612(18) 0.062(2) 0.0426(15) 0.0031(16) 0.0024(13) 0.0041(15)
    C2 0.078(2) 0.065(2) 0.0483(16) 0.0040(18) -0.0110(16) 0.0069(16)
    C13 0.073(2) 0.099(3) 0.0517(18) 0.025(2) -0.0101(17) 0.003(2)
    C15 0.0512(16) 0.064(2) 0.0607(16) -0.0009(16) 0.0049(14) -0.0074(18)
    C1 0.075(2) 0.0468(17) 0.0405(15) -0.0068(16) 0.0007(14) 0.0026(13)
    C9 0.0655(18) 0.058(2) 0.0466(15) 0.0141(16) 0.0024(14) 0.0058(14)
    C14 0.0481(16) 0.100(3) 0.082(2) 0.0119(19) -0.0083(17) -0.025(2)
    C3 0.075(2) 0.085(3) 0.066(2) 0.020(2) -0.0052(18) 0.008(2)
    C12 0.083(2) 0.074(2) 0.0495(18) 0.015(2) 0.0025(17) 0.0097(18)
    C4 0.069(2) 0.081(3) 0.058(2) 0.0190(19) 0.0062(17) 0.0024(18)
    C8 0.098(3) 0.081(3) 0.0517(18) 0.028(2) 0.0096(17) 0.0013(18)
    C17 0.072(2) 0.114(3) 0.068(2) -0.025(2) 0.0046(19) 0.016(2)
    C16 0.077(2) 0.099(3) 0.102(3) -0.019(2) 0.020(2) -0.005(2)
_geom_special_details
;
All e.s.d.'s (except the e.s.d. in the dihedral angle between two l.s. planes)
are estimated using the full covariance matrix. The cell e.s.d.'s are taken
into account individually in the estimation of e.s.d.'s in distances, angles
and torsion angles; correlations between e.s.d.'s in cell parameters are only
used when they are defined by crystal symmetry. An approximate (isotropic)
treatment of cell e.s.d.'s is used for estimating e.s.d.'s involving l.s.
planes.
;
loop_
    _geom_bond_atom_site_label_1
    _geom_bond_atom_site_label_2
    _geom_bond_site_symmetry_2
    _geom_bond_distance
    _geom_bond_publ_flag
    S1 C8 . 1.717(3) ?
    S1 C1 . 1.736(3) ?
    N1 C9 . 1.260(3) ?
    N1 C10 . 1.428(3) ?
    C10 C11 . 1.395(4) ?
    C10 C15 . 1.400(4) ?
    C7 C8 . 1.357(4) ?
    C7 C6 . 1.442(4) ?
    C7 C9 . 1.456(4) ?
    C6 C5 . 1.398(4) ?
    C6 C1 . 1.407(3) ?
    C11 C12 . 1.386(4) ?
    C11 C17 . 1.497(4) ?
    C5 C4 . 1.367(4) ?
    C5 H5 . 0.9300 ?
    C2 C3 . 1.371(5) ?
    C2 C1 . 1.382(4) ?
    C2 H2 . 0.9300 ?
    C13 C12 . 1.363(5) ?
    C13 C14 . 1.375(5) ?
    C13 H13 . 0.9300 ?
    C15 C14 . 1.390(4) ?
    C15 C16 . 1.509(5) ?
    C9 H9 . 0.9300 ?
    C14 H14 . 0.9300 ?
    C3 C4 . 1.382(5) ?
    C3 H3 . 0.9300 ?
    C12 H12 . 0.9300 ?
    C4 H4 . 0.9300 ?
    C8 H8 . 0.9300 ?
    C17 H17A . 0.9600 ?
    C17 H17B . 0.9600 ?
    C17 H17C . 0.9600 ?
    C16 H16A . 0.9600 ?
    C16 H16C . 0.9600 ?
    C16 H16B . 0.9600 ?
loop_
    _geom_angle_atom_site_label_1
    _geom_angle_atom_site_label_2
    _geom_angle_atom_site_label_3
    _geom_angle_site_symmetry_1
    _geom_angle_site_symmetry_3
    _geom_angle
    _geom_angle_publ_flag
    C8 S1 C1 . . 90.84(15) ?
    C9 N1 C10 . . 119.5(2) ?
    C11 C10 C15 . . 121.1(2) ?
    C11 C10 N1 . . 117.4(2) ?
    C15 C10 N1 . . 121.3(3) ?
    C8 C7 C6 . . 111.4(2) ?
    C8 C7 C9 . . 121.5(3) ?
    C6 C7 C9 . . 127.1(2) ?
    C5 C6 C1 . . 118.0(3) ?
    C5 C6 C7 . . 130.2(2) ?
    C1 C6 C7 . . 111.7(2) ?
    C12 C11 C10 . . 119.1(3) ?
    C12 C11 C17 . . 119.9(3) ?
    C10 C11 C17 . . 121.0(3) ?
    C4 C5 C6 . . 119.3(3) ?
    C4 C5 H5 . . 120.3 ?
    C6 C5 H5 . . 120.3 ?
    C3 C2 C1 . . 118.2(3) ?
    C3 C2 H2 . . 120.9 ?
    C1 C2 H2 . . 120.9 ?
    C12 C13 C14 . . 120.0(3) ?
    C12 C13 H13 . . 120.0 ?
    C14 C13 H13 . . 120.0 ?
    C14 C15 C10 . . 117.2(3) ?
    C14 C15 C16 . . 120.9(3) ?
    C10 C15 C16 . . 121.8(3) ?
    C2 C1 C6 . . 122.1(3) ?
    C2 C1 S1 . . 126.4(2) ?
    C6 C1 S1 . . 111.5(2) ?
    N1 C9 C7 . . 124.2(3) ?
    N1 C9 H9 . . 117.9 ?
    C7 C9 H9 . . 117.9 ?
    C13 C14 C15 . . 122.0(3) ?
    C13 C14 H14 . . 119.0 ?
    C15 C14 H14 . . 119.0 ?
    C2 C3 C4 . . 120.7(3) ?
    C2 C3 H3 . . 119.6 ?
    C4 C3 H3 . . 119.6 ?
    C13 C12 C11 . . 120.6(3) ?
    C13 C12 H12 . . 119.7 ?
    C11 C12 H12 . . 119.7 ?
    C5 C4 C3 . . 121.6(3) ?
    C5 C4 H4 . . 119.2 ?
    C3 C4 H4 . . 119.2 ?
    C7 C8 S1 . . 114.5(3) ?
    C7 C8 H8 . . 122.7 ?
    S1 C8 H8 . . 122.7 ?
    C11 C17 H17A . . 109.5 ?
    C11 C17 H17B . . 109.5 ?
    H17A C17 H17B . . 109.5 ?
    C11 C17 H17C . . 109.5 ?
    H17A C17 H17C . . 109.5 ?
    H17B C17 H17C . . 109.5 ?
    C15 C16 H16A . . 109.5 ?
    C15 C16 H16C . . 109.5 ?
    H16A C16 H16C . . 109.5 ?
    C15 C16 H16B . . 109.5 ?
    H16A C16 H16B . . 109.5 ?
    H16C C16 H16B . . 109.5 ?
loop_
    _geom_torsion_atom_site_label_1
    _geom_torsion_atom_site_label_2
    _geom_torsion_atom_site_label_3
    _geom_torsion_atom_site_label_4
    _geom_torsion_site_symmetry_1
    _geom_torsion_site_symmetry_2
    _geom_torsion_site_symmetry_3
    _geom_torsion_site_symmetry_4
    _geom_torsion
    _geom_torsion_publ_flag
    C9 N1 C10 C11 . . . . -117.4(3) ?
    C9 N1 C10 C15 . . . . 66.6(4) ?
    C8 C7 C6 C5 . . . . -178.2(3) ?
    C9 C7 C6 C5 . . . . 1.9(6) ?
    C8 C7 C6 C1 . . . . 0.7(4) ?
    C9 C7 C6 C1 . . . . -179.2(3) ?
    C15 C10 C11 C12 . . . . -0.7(5) ?
    N1 C10 C11 C12 . . . . -176.8(3) ?
    C15 C10 C11 C17 . . . . 179.7(3) ?
    N1 C10 C11 C17 . . . . 3.6(5) ?
    C1 C6 C5 C4 . . . . -0.2(5) ?
    C7 C6 C5 C4 . . . . 178.7(3) ?
    C11 C10 C15 C14 . . . . -0.1(5) ?
    N1 C10 C15 C14 . . . . 175.8(3) ?
    C11 C10 C15 C16 . . . . -176.6(3) ?
    N1 C10 C15 C16 . . . . -0.7(5) ?
    C3 C2 C1 C6 . . . . 0.3(5) ?
    C3 C2 C1 S1 . . . . -178.4(3) ?
    C5 C6 C1 C2 . . . . -1.0(4) ?
    C7 C6 C1 C2 . . . . 180.0(3) ?
    C5 C6 C1 S1 . . . . 177.9(2) ?
    C7 C6 C1 S1 . . . . -1.2(3) ?
    C8 S1 C1 C2 . . . . 179.8(3) ?
    C8 S1 C1 C6 . . . . 1.0(2) ?
    C10 N1 C9 C7 . . . . -178.1(3) ?
    C8 C7 C9 N1 . . . . 175.4(4) ?
    C6 C7 C9 N1 . . . . -4.7(5) ?
    C12 C13 C14 C15 . . . . -0.4(6) ?
    C10 C15 C14 C13 . . . . 0.6(5) ?
    C16 C15 C14 C13 . . . . 177.2(4) ?
    C1 C2 C3 C4 . . . . 1.5(6) ?
    C14 C13 C12 C11 . . . . -0.5(6) ?
    C10 C11 C12 C13 . . . . 1.0(5) ?
    C17 C11 C12 C13 . . . . -179.4(4) ?
    C6 C5 C4 C3 . . . . 2.0(6) ?
    C2 C3 C4 C5 . . . . -2.7(6) ?
    C6 C7 C8 S1 . . . . 0.1(4) ?
    C9 C7 C8 S1 . . . . 180.0(3) ?
    C1 S1 C8 C7 . . . . -0.7(3) ?
loop_
    _geom_hbond_atom_site_label_D
    _geom_hbond_atom_site_label_H
    _geom_hbond_atom_site_label_A
    _geom_hbond_site_symmetry_A
    _geom_hbond_distance_DH
    _geom_hbond_distance_HA
    _geom_hbond_distance_DA
    _geom_hbond_angle_DHA
    C9 H9 Cg2 2_546 0.93 2.95 3.872(4) 171
_iucr_refine_instructions_details
;
TITL SAV28 in P21 #4
CELL  0.71073   8.0446   8.8031  10.2809   90.000   98.989   90.000
ZERR     2.00   0.0010   0.0009   0.0010    0.000    0.011    0.000
LATT  -1
SYMM  - X, 1/2 + Y, - Z
SFAC  C    H    N    S
UNIT  34   30   2    2
MERG   2
OMIT    -4   0   1
OMIT    -5   8   1
MPLA  C10 C11 C12 C13 C14 C15 C16 C17
MPLA C1 C2 C3 C4 C5 C6 C7 C8 S1
MPLA C9 N1 C10
MPLA  C10 C11 C12 C13 C14 C15 C16 C17
FMAP   2
PLAN    5
ACTA    50.00
BOND
BOND   $H
CONF
L.S.   9
WGHT    0.039700    0.107500
FVAR      10.93747
S1    4    0.828934    0.271368    0.242010    11.00000    0.11391    0.08527 =
         0.03942   -0.00159    0.00663    0.02358
N1    3    0.988346    0.248377    0.730610    11.00000    0.05410    0.05570 =
         0.04163    0.00601    0.00156    0.00480
C10   1    1.096239    0.199541    0.846685    11.00000    0.05022    0.05252 =
         0.04235   -0.00345    0.00030    0.00667
C7    1    0.917622    0.249531    0.494817    11.00000    0.06980    0.05628 =
         0.04269    0.00453    0.00633    0.00910
C6    1    0.768046    0.342386    0.475955    11.00000    0.05654    0.03989 =
         0.03746    0.00450    0.00125   -0.00264
C11   1    1.024581    0.112689    0.937019    11.00000    0.06162    0.06496 =
         0.04170    0.00055    0.00208    0.00037
C5    1    0.683762    0.413655    0.568271    11.00000    0.06122    0.06226 =
         0.04258    0.00412    0.00238    0.00309
AFIX  43
H5    2    0.722196    0.402781    0.657904    11.00000   -1.20000
AFIX   0
C2    1    0.561534    0.447082    0.299539    11.00000    0.07750    0.06521 =
         0.04827    0.00692   -0.01104    0.00401
AFIX  43
H2    2    0.520952    0.458542    0.210299    11.00000   -1.20000
AFIX   0
C13   1    1.287665    0.113353    1.081487    11.00000    0.07267    0.09911 =
         0.05175    0.00321   -0.01005    0.02536
AFIX  43
H13   2    1.352763    0.084560    1.160465    11.00000   -1.20000
AFIX   0
C15   1    1.264973    0.244946    0.873009    11.00000    0.05118    0.06401 =
         0.06068   -0.00745    0.00487   -0.00088
C1    1    0.704340    0.362203    0.341595    11.00000    0.07542    0.04680 =
         0.04051    0.00262    0.00069   -0.00679
C9    1    1.016179    0.203619    0.619658    11.00000    0.06546    0.05839 =
         0.04665    0.00575    0.00238    0.01413
AFIX  43
H9    2    1.105372    0.136989    0.617296    11.00000   -1.20000
AFIX   0
C14   1    1.357148    0.199987    0.992506    11.00000    0.04811    0.09950 =
         0.08157   -0.02471   -0.00827    0.01192
AFIX  43
H14   2    1.469233    0.229386    1.012915    11.00000   -1.20000
AFIX   0
C3    1    0.481318    0.513947    0.393038    11.00000    0.07501    0.08547 =
         0.06605    0.00792   -0.00523    0.01983
AFIX  43
H3    2    0.383508    0.569613    0.367069    11.00000   -1.20000
AFIX   0
C12   1    1.123343    0.069670    1.053927    11.00000    0.08289    0.07356 =
         0.04950    0.00975    0.00251    0.01457
AFIX  43
H12   2    1.077099    0.010467    1.114119    11.00000   -1.20000
AFIX   0
C4    1    0.544268    0.499499    0.525447    11.00000    0.06877    0.08132 =
         0.05807    0.00236    0.00624    0.01896
AFIX  43
H4    2    0.490448    0.549369    0.586905    11.00000   -1.20000
AFIX   0
C8    1    0.960657    0.205764    0.377936    11.00000    0.09783    0.08133 =
         0.05167    0.00133    0.00963    0.02769
AFIX  43
H8    2    1.053882    0.145188    0.371980    11.00000   -1.20000
AFIX   0
C17   1    0.843865    0.064946    0.908925    11.00000    0.07217    0.11410 =
         0.06780    0.01563    0.00457   -0.02524
AFIX 137
H17A  2    0.774070    0.152785    0.888044    11.00000   -1.50000
H17B  2    0.813480    0.015451    0.985033    11.00000   -1.50000
H17C  2    0.828191   -0.004006    0.835688    11.00000   -1.50000
AFIX   0
C16   1    1.341954    0.345958    0.779856    11.00000    0.07723    0.09918 =
         0.10234   -0.00530    0.01959   -0.01949
AFIX 137
H16A  2    1.358257    0.288788    0.703337    11.00000   -1.50000
H16C  2    1.448470    0.383392    0.823124    11.00000   -1.50000
H16B  2    1.268112    0.429962    0.753841    11.00000   -1.50000
HKLF    4
REM  SAV28 in P21 #4
REM R1 =  0.0400 for   1722 Fo > 4sig(Fo)  and  0.0478 for all   2024 data
REM    174 parameters refined using      1 restraints
END
WGHT      0.0397      0.1075
REM Highest difference peak  0.146,  deepest hole -0.229,  1-sigma level  0.030
Q1    1   0.9454  0.2629  0.2558  11.00000  0.05    0.15
Q2    1   1.0265  0.2065  0.9034  11.00000  0.05    0.12
Q3    1   1.0932  0.0832  0.3836  11.00000  0.05    0.11
Q4    1   0.9428 -0.1360  0.9758  11.00000  0.05    0.11
Q5    1   0.6468  0.2829  0.7689  11.00000  0.05    0.11
;
data_global
_journal_date_recd_electronic     2012-01-26
_journal_date_accepted     2012-01-31
_journal_name_full     'Acta Crystallographica, Section E'
_journal_year     2012
_journal_volume     68
_journal_issue      3
_journal_page_first     o623
_journal_page_last     o624
_journal_paper_category     QO
_journal_paper_doi     10.1107/S1600536812004151
_journal_coeditor_code     BT5806
_publ_contact_author_name     'Necmi Dege'
_publ_contact_author_address
;
Ondokuz May\is University
Arts and Sciences Faculty
Department of Physics
55139 Samsun
Turkey
;
_publ_contact_author_email     'necmisamsun@gmail.com'
_publ_contact_author_fax     '+903624576081'
_publ_contact_author_phone     '+903623121919'
_publ_section_title
;
(<i>E</i>)-<i>N</i>-(1-Benzothiophen-3-ylmethylidene)-2,6-dimethylaniline
;
loop_
    _publ_author_name
    _publ_author_footnote
    _publ_author_address
    'Kahveci Ya\(gc\?i, Nermin' ?
;
K\?ir\?ikkale University,
Faculty of Arts and Sciences,
Physics Department,
71450 K\?ir\?ikkale
Turkey
;
    'Dege, Necmi' .
;
Ondokuz May\?is University
Arts and Sciences Faculty
Department of Physics
55139 Samsun
Turkey
;
    'G\"um\"u\,s, S\"umeyye' ?
;
Ondokuz May\?is University
Arts and Sciences Faculty
Department of Chemistry
55139 Samsun
Turkey
;
    'A\(gar, Erbil' ?
;
Ondokuz May\?is University
Arts and Sciences Faculty
Department of Chemistry
55139 Samsun
Turkey
;
    'Soylu, Mustafa Serkan' .
;
Giresun University
Faculty of Arts and Sciences
Department of Physics
28100 Giresun
Turkey
;
