# Supplementary material for: (E)-N-(1-Benzothio­phen-3-yl­methyl­idene)-2,6-dimethyl­aniline
Source: Acta Crystallogr Sect E Struct Rep Online. 2012 Feb 4;68(Pt 3):o623–4. doi: 10.1107/S1600536812004151 (PMC3295420; doi:10.1107/S1600536812004151)
Supplement: Supplementary file 2 [file e-68-0o623-Isup2.hkl]

#
# h,k,l, Fc-squared, Fo-squared, sigma(Fo-squared) and status flag
#
data_I
_shelx_title ' SAV28 in P21 4'
_shelx_refln_list_code          4
_shelx_F_calc_maximum       92.52
_exptl_crystal_F_000       280.00
_reflns_d_resolution_high  0.7723
 
loop_
 _symmetry_equiv_pos_as_xyz
 'x, y, z'
 '-x, y+1/2, -z'
 
_cell_length_a     8.0446
_cell_length_b     8.8031
_cell_length_c    10.2809
_cell_angle_alpha  90.000
_cell_angle_beta   98.989
_cell_angle_gamma  90.000
 
_shelx_F_squared_multiplier     1.000
 
loop_
 _refln_index_h
 _refln_index_k
 _refln_index_l
 _refln_F_squared_calc
 _refln_F_squared_meas
 _refln_F_squared_sigma
 _refln_observed_status
   5  -4   0       23.72       25.56      1.91 o
   6  -4   0        4.07        7.98      1.21 o
   7  -4   0        1.70        2.43      0.81 o
   1  -3   0      534.54      532.76     12.76 o
   2  -3   0      940.87      909.87     20.60 o
   3  -3   0       99.04      110.97      4.32 o
   4  -3   0       15.40       16.67      0.96 o
   5  -3   0        5.96        6.92      1.00 o
   6  -3   0       17.43       20.11      1.96 o
   7  -3   0        6.17        5.24      1.10 o
   8  -3   0        2.74        2.72      0.92 o
   1  -2   0     4567.21     4460.72     89.26 o
   2  -2   0      754.02      751.61      9.21 o
   3  -2   0      342.93      345.21      5.93 o
   4  -2   0        3.04        4.27      0.51 o
   5  -2   0       84.10       82.06      3.88 o
   6  -2   0        3.78        3.21      0.85 o
   7  -2   0        2.69        2.29      0.81 o
   8  -2   0       10.64       10.93      1.82 o
   9  -2   0        0.79       -0.03      0.47 o
   1  -1   0     1250.93     1220.47     16.59 o
   2  -1   0     1041.33     1058.63     12.53 o
   3  -1   0       58.61       67.98      1.67 o
   4  -1   0      292.16      299.70      5.80 o
   5  -1   0       48.19       47.92      2.99 o
   6  -1   0       25.68       27.29      2.47 o
   7  -1   0       24.74       28.00      2.78 o
   8  -1   0        2.33        0.70      0.52 o
   9  -1   0        3.87        2.18      0.96 o
  10  -1   0        1.36       -0.71      0.91 o
   2   0   0       37.89       41.04      1.37 o
   3   0   0       53.38       60.43      3.71 o
   4   0   0       86.92       93.19      7.31 o
   5   0   0       11.60       14.38      1.69 o
   6   0   0       75.92       78.42      4.47 o
   7   0   0       16.89       13.37      1.96 o
   8   0   0        1.12        0.12      0.48 o
   9   0   0        2.71        4.05      1.41 o
  10   0   0        0.02       -0.88      0.88 o
   1   1   0     1274.93     1193.84     13.69 o
   2   1   0     1032.52     1044.31     14.89 o
   3   1   0       58.45       66.77      7.58 o
   4   1   0      287.94      288.12      6.16 o
   5   1   0       46.20       47.39      3.23 o
   6   1   0       25.48       27.04      2.67 o
   7   1   0       24.77       26.73      2.84 o
   8   1   0        2.31        1.72      0.85 o
   9   1   0        3.88        5.68      1.53 o
   0   2   0     1903.27     1904.75     37.78 o
   1   2   0     4545.86     4468.28     63.07 o
   2   2   0      763.53      753.82      9.21 o
   3   2   0      347.07      350.08      7.78 o
   4   2   0        2.94        3.68      0.58 o
   5   2   0       83.55       77.95      4.47 o
   6   2   0        3.54        3.45      0.94 o
   7   2   0        2.71        2.56      0.97 o
   8   2   0       10.78       10.85      2.06 o
   9   2   0        0.75        1.81      1.01 o
   1   3   0      548.31      528.11     12.75 o
   2   3   0      940.10      926.86     11.12 o
   3   3   0       99.28      112.32      4.09 o
   4   3   0       13.87       11.86      0.76 o
   5   3   0        6.24        8.21      1.47 o
   6   3   0       17.55       20.05      2.52 o
   7   3   0        5.97        6.07      1.47 o
   8   3   0        2.70        1.65      0.87 o
   9   3   0        0.42        0.74      0.79 o
   0   4   0      462.01      433.10     11.36 o
   1   4   0      101.25      109.15      3.09 o
   2   4   0      522.47      528.51      6.99 o
   3   4   0      458.58      464.15      6.47 o
   4   4   0       12.51       11.73      0.74 o
   5   4   0       23.77       21.62      1.15 o
   6   4   0        4.31        6.49      1.65 o
   7   4   0        1.72        2.28      1.02 o
   8   4   0        3.27        2.74      1.23 o
   1   5   0       27.32       27.91      1.29 o
   2   5   0       68.96       75.67      2.80 o
   3   5   0      112.27      114.81      2.37 o
   4   5   0       59.93       60.17      1.73 o
   5   5   0       25.73       24.19      1.56 o
   6   5   0        3.22        4.70      1.31 o
   7   5   0       28.92       27.18      3.38 o
   8   5   0        2.03        0.60      0.61 o
   0   6   0      146.76      153.87      6.57 o
   1   6   0      117.54      129.51      3.28 o
   2   6   0        6.77        5.80      0.64 o
   3   6   0       40.48       47.87      2.74 o
   4   6   0        0.42        0.25      0.53 o
   5   6   0       13.67       13.73      2.20 o
   6   6   0        4.71        8.03      1.71 o
   7   6   0       11.67       11.39      2.28 o
   1   7   0       18.90       18.06      1.21 o
   2   7   0       15.78       15.92      1.28 o
   3   7   0       27.28       30.49      1.70 o
   4   7   0        2.00        0.26      0.48 o
   5   7   0       26.43       18.08      2.92 o
   6   7   0        2.67        4.23      1.34 o
   7   7   0        1.07        1.94      1.07 o
   0   8   0       33.49       34.89      2.01 o
   1   8   0        1.71        1.67      0.46 o
   2   8   0        2.43        2.44      0.50 o
   3   8   0       15.91       10.09      8.16 o
   4   8   0       29.47       34.25      3.41 o
   5   8   0        0.70        0.59      0.55 o
   6   8   0        3.68        6.33      1.71 o
   1   9   0        9.16       10.92      1.45 o
   2   9   0        8.07        9.71      1.05 o
   3   9   0        1.92        3.83      0.84 o
   4   9   0        0.39        0.34      0.42 o
   5   9   0        3.14        3.38      1.27 o
   0  10   0        2.37        2.20      1.21 o
   1  10   0        0.58        2.14      0.79 o
   2  10   0        7.53        7.95      1.86 o
   3  10   0        3.23        2.46      1.18 o
   4  10   0        3.86        2.17      1.09 o
  -7  -4   1        6.79        5.26      1.02 o
  -6  -4   1       11.56       13.58      1.46 o
  -5  -4   1       33.54       31.54      1.93 o
   5  -4   1       34.62       32.64      1.66 o
   6  -4   1       15.55       16.28      1.89 o
   7  -4   1       29.98       34.88      2.96 o
  -8  -3   1        2.18        4.15      1.06 o
  -7  -3   1       11.50       11.06      1.54 o
  -6  -3   1       13.58       10.52      1.37 o
  -5  -3   1       11.49       10.33      1.15 o
  -4  -3   1       33.17       36.44      1.47 o
  -3  -3   1      507.91      499.51     11.14 o
  -2  -3   1      545.37      540.64     13.44 o
  -1  -3   1      415.52      411.13     10.60 o
   1  -3   1      299.92      321.01      8.69 o
   2  -3   1       35.60       39.43      1.76 o
   3  -3   1      260.33      274.40     11.95 o
   4  -3   1      101.88      105.63      2.76 o
   5  -3   1       10.60       14.15      2.43 o
   6  -3   1       56.02       55.30      3.57 o
   7  -3   1       28.30       31.46      2.89 o
   8  -3   1       12.62       13.73      2.06 o
  -9  -2   1        0.57        1.33      0.77 o
  -8  -2   1        0.72        0.83      0.58 o
  -7  -2   1       10.10       13.27      1.81 o
  -6  -2   1        8.75        8.73      1.29 o
  -5  -2   1       67.96       64.20      3.25 o
  -4  -2   1       31.67       29.44      1.33 o
  -3  -2   1       12.08       13.20      1.10 o
  -2  -2   1     1550.54     1597.51     22.33 o
   0  -2   1     2117.77     2141.59     29.23 o
   1  -2   1      500.00      494.22     13.15 o
   2  -2   1      484.20      478.76      5.40 o
   3  -2   1       91.82      109.09      2.18 o
   4  -2   1       21.49       24.10      1.20 o
   5  -2   1       77.72       73.42      4.11 o
   6  -2   1       15.77       13.75      1.73 o
   7  -2   1        0.08        0.64      0.57 o
   8  -2   1        0.55        0.30      0.59 o
   9  -2   1        0.47       -0.73      0.73 o
 -10  -1   1        0.19        0.77      0.71 o
  -9  -1   1        6.95        5.63      1.52 o
  -8  -1   1        4.16        5.76      1.35 o
  -7  -1   1        3.48        1.87      0.74 o
  -6  -1   1        6.85        7.44      1.27 o
  -5  -1   1       16.79       17.09      1.68 o
  -4  -1   1      612.92      668.32     10.97 o
  -3  -1   1     1026.48     1023.82     15.54 o
  -2  -1   1      657.66      647.67      9.58 o
  -1  -1   1     2740.92     2828.11     53.41 o
   1  -1   1     1635.37     1610.34     23.06 o
   2  -1   1      582.31      553.27     13.39 o
   3  -1   1      905.01      928.55     11.72 o
   4  -1   1       76.99       82.89      2.54 o
   5  -1   1       38.37       40.64      2.86 o
   6  -1   1        2.28        2.74      0.84 o
   7  -1   1       13.85       17.20      2.23 o
   8  -1   1       29.43       32.14      3.30 o
   9  -1   1        2.90        3.09      1.17 o
  10  -1   1        0.96        0.07      0.70 o
 -10   0   1        0.11       -0.35      0.77 o
  -9   0   1        1.37        1.14      0.76 o
  -8   0   1        7.02        5.98      1.51 o
  -7   0   1        0.60        0.39      0.60 o
  -6   0   1        0.32       -0.42      0.48 o
  -5   0   1        1.06        0.20      0.38 o
  -3   0   1       29.45       32.92      1.40 o
  -2   0   1     1165.35     1100.88     15.97 o
   1   0   1     3352.16     3091.51     42.31 o
   2   0   1      218.49      211.16      4.14 o
   3   0   1       12.47       18.00      1.96 o
   4   0   1      349.72      336.21      9.63 o
   5   0   1        0.09        1.26      0.55 o
   6   0   1        6.89        7.51      1.37 o
   7   0   1        6.81        7.56      1.52 o
   8   0   1        9.68        9.14      1.82 o
   9   0   1        4.37        5.83      1.74 o
 -10   1   1        0.19       -0.13      0.60 o
  -9   1   1        6.90        6.07      1.65 o
  -8   1   1        4.12        4.67      1.30 o
  -7   1   1        3.42        1.23      0.70 o
  -6   1   1        7.32        6.05      1.41 o
  -5   1   1       17.24       11.63      1.95 o
  -4   1   1      609.26      667.45     16.67 o
  -3   1   1     1027.86     1058.91     13.04 o
  -2   1   1      648.88      628.64      9.83 o
  -1   1   1     2739.68     2718.92     67.46 o
   1   1   1     1636.56     1557.76     21.66 o
   2   1   1      579.12      533.58     15.87 o
   3   1   1      915.40      935.56     14.56 o
   4   1   1       78.22       81.11      4.04 o
   5   1   1       38.89       44.87      3.16 o
   6   1   1        1.97        1.29      0.64 o
   7   1   1       14.01       17.29      2.38 o
   8   1   1       29.44       32.24      3.50 o
   9   1   1        2.93        4.93      1.55 o
  -9   2   1        0.56        0.38      0.83 o
  -8   2   1        0.75        0.75      0.73 o
  -7   2   1       10.39       13.32      2.05 o
  -6   2   1        8.61        6.68      1.38 o
  -5   2   1       70.08       69.54      4.30 o
  -4   2   1       32.82       29.80      3.91 o
  -3   2   1       11.89       13.17      1.93 o
  -2   2   1     1526.38     1556.35     31.90 o
  -1   2   1     8559.94     8004.43    153.99 o
   0   2   1     2115.84     2093.64     29.17 o
   1   2   1      516.85      502.64      6.36 o
   2   2   1      487.22      494.33      8.02 o
   3   2   1       92.75      107.01      3.88 o
   4   2   1       23.40       25.96      1.49 o
   5   2   1       76.91       77.18      4.46 o
   6   2   1       15.56       18.01      2.25 o
   7   2   1        0.09       -0.13      0.58 o
   8   2   1        0.58        0.77      0.76 o
   9   2   1        0.47        1.07      0.98 o
  -9   3   1        1.90        0.99      0.95 o
  -8   3   1        2.14        2.53      1.09 o
  -7   3   1       11.58       12.90      2.26 o
  -6   3   1       12.96       11.45      1.88 o
  -5   3   1       11.12       10.57      1.06 o
  -4   3   1       32.26       32.73      1.73 o
  -3   3   1      499.21      514.19      8.99 o
  -2   3   1      545.93      540.60     12.29 o
  -1   3   1      420.54      439.85     10.81 o
   0   3   1       24.22       23.26      1.72 o
   1   3   1      304.74      319.21      6.00 o
   2   3   1       36.00       38.47      0.94 o
   3   3   1      264.42      276.86      5.65 o
   4   3   1      100.93      100.56      3.21 o
   5   3   1       10.84       11.85      1.76 o
   6   3   1       55.41       56.82      4.22 o
   7   3   1       28.56       31.55      3.34 o
   8   3   1       12.57       16.61      2.62 o
   9   3   1        1.45        3.05      1.37 o
  -8   4   1        1.27        2.78      1.36 o
  -7   4   1        6.51        3.39      1.52 o
  -6   4   1       11.54       11.29      1.65 o
  -5   4   1       34.22       33.12      1.89 o
  -4   4   1       15.75       15.77      1.19 o
  -3   4   1      105.67       85.88      2.75 o
  -2   4   1      925.39      968.39     21.03 o
  -1   4   1      299.22      307.34      5.37 o
   0   4   1      153.32      154.78      2.96 o
   1   4   1      258.16      243.70      4.61 o
   2   4   1       99.35      109.88      1.95 o
   3   4   1       43.65       42.05      1.57 o
   4   4   1       79.66       80.06      2.80 o
   5   4   1       35.09       38.79      3.30 o
   6   4   1       15.72       14.16      2.17 o
   7   4   1       30.58       28.19      3.32 o
   8   4   1        3.85        2.46      1.16 o
  -8   5   1        3.13        2.81      1.20 o
  -7   5   1        1.00        1.52      1.05 o
  -6   5   1        8.36        8.19      1.16 o
  -5   5   1       37.61       30.69      2.23 o
  -4   5   1       73.57       72.19      2.77 o
  -3   5   1      255.60      243.27      5.58 o
  -2   5   1       31.63       27.60      2.08 o
  -1   5   1       57.59       65.45      2.30 o
   0   5   1      161.96      150.00      3.14 o
   1   5   1       17.59       18.44      1.31 o
   2   5   1        1.28        1.39      0.37 o
   3   5   1       54.79       52.87      1.47 o
   4   5   1       43.21       41.49      1.90 o
   5   5   1       16.16       14.12      2.03 o
   6   5   1        2.76        2.04      0.93 o
   7   5   1        9.39       11.43      2.18 o
   8   5   1        9.54        8.61      1.98 o
  -7   6   1        1.41        1.41      0.98 o
  -6   6   1        2.96        2.14      1.29 o
  -5   6   1       16.82       15.11      2.28 o
  -4   6   1      317.97      311.55      7.03 o
  -3   6   1       20.62       21.63      1.47 o
  -2   6   1       26.49       26.68      1.42 o
  -1   6   1       12.03       10.03      0.70 o
   0   6   1       61.28       62.71      2.71 o
   1   6   1       13.76       13.32      1.20 o
   2   6   1       23.88       23.16      1.05 o
   3   6   1       84.13       80.01      1.98 o
   4   6   1        1.68        0.94      0.61 o
   5   6   1        7.08        8.15      1.60 o
   6   6   1        2.52        0.75      0.51 o
   7   6   1        8.26       11.72      2.28 o
  -7   7   1        5.59        7.28      1.84 o
  -6   7   1        4.75        4.67      1.59 o
  -5   7   1        7.16        5.33      1.46 o
  -4   7   1       42.58       44.57      2.25 o
  -3   7   1       27.50       26.20      1.72 o
  -2   7   1       17.11       14.71      2.21 o
  -1   7   1       54.57       50.05      1.78 o
   0   7   1       27.27       29.40      1.48 o
   1   7   1        4.06        4.03      0.59 o
   2   7   1       13.55       10.78      1.40 o
   3   7   1       30.84       32.22      2.06 o
   4   7   1        6.67        9.24      1.66 o
   5   7   1        0.52        1.01      0.79 o
   6   7   1        1.58        1.63      0.93 o
   7   7   1        6.45        5.68      1.68 o
  -6   8   1        1.16        2.04      0.94 o
  -4   8   1       37.71       36.61      3.59 o
  -3   8   1       45.28       43.91      3.67 o
  -2   8   1       16.82       18.60      1.93 o
  -1   8   1        7.92        7.79      0.88 o
   0   8   1        4.29        3.54      0.83 o
   1   8   1        9.69       11.56      1.04 o
   2   8   1        8.20        9.90      1.00 o
   3   8   1        3.51        3.35      0.78 o
   4   8   1        8.47        6.94      1.23 o
   5   8   1        0.52        0.36      0.40 o
   6   8   1        0.94        1.59      0.95 o
  -5   9   1        4.34        3.16      1.32 o
  -4   9   1        2.26        3.20      1.11 o
  -3   9   1        5.51        4.91      0.94 o
  -2   9   1        5.02        4.21      0.89 o
  -1   9   1       17.84       20.42      1.98 o
   0   9   1        7.46        9.30      1.36 o
   1   9   1        0.23        0.66      0.48 o
   2   9   1        3.36        3.23      0.86 o
   3   9   1        3.12        4.04      0.85 o
   4   9   1        1.14        1.07      0.55 o
   5   9   1        1.67        1.58      0.96 o
  -5  10   1        0.61        0.92      1.02 o
  -4  10   1        1.42        0.88      0.59 o
  -3  10   1        4.51        3.95      1.41 o
  -2  10   1        9.00        8.88      1.93 o
  -1  10   1        8.19        9.59      1.53 o
   0  10   1        2.60        3.12      0.91 o
   1  10   1        3.03        3.98      0.98 o
   2  10   1        1.38        1.59      1.34 o
   3  10   1        4.77        5.51      1.56 o
   0  11   1        3.71        8.09      2.06 o
   1  11   1        1.45        2.44      1.21 o
   2  11   1        0.83       -0.36      0.67 o
  -6  -4   2       89.47       86.42      3.70 o
  -5  -4   2      118.48      117.32      3.84 o
  -4  -4   2       62.25       61.70      2.06 o
  -1  -4   2      894.11      905.86     20.50 o
   1  -4   2       72.73       76.96      3.45 o
   5  -4   2       48.16       45.72      2.30 o
  -8  -3   2        4.76        5.44      1.19 o
  -7  -3   2       17.52       18.73      1.96 o
  -6  -3   2        6.94        7.08      1.07 o
  -5  -3   2      285.79      283.46      7.87 o
  -4  -3   2       88.71       85.84      3.05 o
  -3  -3   2      134.85      142.62      2.59 o
  -2  -3   2       81.80       98.11      4.23 o
  -1  -3   2      176.00      179.04      6.96 o
   0  -3   2       50.47       54.60      1.66 o
   1  -3   2      266.02      235.93      7.10 o
   2  -3   2      715.65      715.64     16.72 o
   3  -3   2      121.87      125.60      3.93 o
   4  -3   2       68.65       64.81      3.37 o
   5  -3   2        5.22        6.15      0.69 o
   6  -3   2       96.01      100.20      5.15 o
   7  -3   2       27.76       25.68      2.69 o
   8  -3   2        1.39        1.69      0.81 o
   9  -3   2        3.38        4.34      1.30 o
  -9  -2   2        0.07        0.35      0.61 o
  -8  -2   2        0.84        0.34      0.56 o
  -7  -2   2       18.44       17.28      1.97 o
  -6  -2   2       44.30       49.42      3.08 o
  -5  -2   2       30.98       31.42      2.15 o
  -4  -2   2       23.35       24.78      1.67 o
  -3  -2   2      180.89      189.27      7.48 o
  -2  -2   2      106.09      119.67      4.37 o
  -1  -2   2     1010.06      975.25     19.47 o
   0  -2   2     1930.15     1912.05     26.39 o
   1  -2   2      109.54       93.52      3.48 o
   2  -2   2      119.21      118.26      3.50 o
   3  -2   2      108.40      115.58      2.30 o
   4  -2   2       55.35       56.73      3.14 o
   5  -2   2       64.70       62.14      4.33 o
   6  -2   2      137.86      145.20      6.44 o
   7  -2   2       76.52       68.26      4.52 o
   8  -2   2        0.79        1.32      0.69 o
   9  -2   2        0.55       -0.19      0.59 o
 -10  -1   2        0.63        1.01      0.79 o
  -9  -1   2        1.93        1.15      0.71 o
  -8  -1   2       23.10       24.21      2.65 o
  -7  -1   2       13.50       14.82      1.94 o
  -6  -1   2       21.06       17.81      1.96 o
  -5  -1   2      114.65      128.85      5.21 o
  -4  -1   2      107.77      111.85      4.34 o
  -3  -1   2        1.23        1.80      0.31 o
  -2  -1   2       72.04       72.04      2.07 o
  -1  -1   2     1488.72     1517.44     44.77 o
   0  -1   2      528.50      552.86     23.50 o
   1  -1   2       80.02       75.63      2.01 o
   2  -1   2      153.22      145.36      2.69 o
   3  -1   2        5.66        6.24      0.95 o
   4  -1   2      192.79      188.86      6.83 o
   5  -1   2       10.76        9.16      1.37 o
   6  -1   2       43.31       47.97      3.58 o
   7  -1   2       34.08       39.74      3.46 o
   8  -1   2       11.26        8.98      1.84 o
   9  -1   2        5.18        3.42      1.27 o
 -10   0   2        0.09        0.81      0.82 o
  -9   0   2        0.17        0.20      0.44 o
  -8   0   2       16.68       21.54      2.64 o
  -7   0   2        7.53        6.63      1.39 o
  -6   0   2       34.29       31.11      2.98 o
  -5   0   2      119.05      114.78      5.23 o
  -4   0   2        0.51        0.28      0.27 o
  -3   0   2       23.60       18.25      1.05 o
  -2   0   2      291.47      292.52      5.23 o
  -1   0   2        1.24        0.99      0.21 o
   0   0   2       24.21       22.83      0.96 o
   1   0   2      243.84      234.86      5.63 o
   2   0   2       40.44       47.50      2.75 o
   3   0   2       43.28       39.71      2.75 o
   4   0   2        8.00        8.50      1.26 o
   5   0   2       52.87       61.45      3.82 o
   6   0   2       29.12       30.27      2.91 o
   7   0   2       23.31       23.91      2.73 o
   8   0   2        2.85        1.85      0.96 o
   9   0   2        0.70        1.76      0.99 o
 -10   1   2        0.63        1.15      0.89 o
  -9   1   2        1.94        1.39      0.75 o
  -8   1   2       23.22       21.23      2.84 o
  -7   1   2       13.33       10.78      2.07 o
  -6   1   2       20.95       19.95      2.34 o
  -5   1   2      115.52      124.63      3.94 o
  -4   1   2      109.09      113.60      6.60 o
  -3   1   2        1.23        1.92      0.33 o
  -2   1   2       77.39       77.44      2.08 o
  -1   1   2     1463.06     1525.77     21.75 o
   0   1   2      528.00      550.22     18.71 o
   1   1   2       82.04       76.35      1.61 o
   2   1   2      155.18      139.90      4.68 o
   3   1   2        5.43        5.01      0.64 o
   4   1   2      196.81      204.08      7.26 o
   5   1   2       10.11       12.00      1.69 o
   6   1   2       43.44       54.89      3.96 o
   7   1   2       33.84       37.96      3.54 o
   8   1   2       11.24       14.37      2.31 o
   9   1   2        5.19        4.64      1.57 o
  -9   2   2        0.08        0.54      0.78 o
  -8   2   2        0.79        1.23      0.78 o
  -7   2   2       18.69       13.21      2.22 o
  -6   2   2       44.79       46.34      3.86 o
  -5   2   2       29.89       33.36      1.92 o
  -4   2   2       24.36       28.26      1.58 o
  -3   2   2      177.89      182.83      4.18 o
  -2   2   2      104.70      114.63      4.41 o
  -1   2   2     1010.25     1004.19     14.42 o
   0   2   2     1948.82     1878.02     26.84 o
   1   2   2      106.21       95.57      1.57 o
   2   2   2      117.41      121.31      2.51 o
   3   2   2      104.73      114.22      3.27 o
   4   2   2       56.42       53.76      3.48 o
   5   2   2       65.38       70.26      4.28 o
   6   2   2      138.33      139.92      6.90 o
   7   2   2       76.27       64.94      4.86 o
   8   2   2        0.84        2.78      1.24 o
   9   2   2        0.58        0.80      0.91 o
  -9   3   2        1.07        2.06      1.07 o
  -8   3   2        4.77        4.38      1.64 o
  -7   3   2       17.79       16.83      2.51 o
  -6   3   2        6.82        5.63      1.09 o
  -5   3   2      283.23      291.37      6.80 o
  -4   3   2       88.56       96.06      4.05 o
  -3   3   2      135.12      142.00      4.86 o
  -2   3   2       84.19       84.16      3.52 o
  -1   3   2      168.40      171.77      4.87 o
   0   3   2       50.83       55.50      1.62 o
   1   3   2      260.68      256.20      4.03 o
   2   3   2      723.56      736.96     14.48 o
   3   3   2      122.26      117.52      3.44 o
   4   3   2       69.92       67.38      3.99 o
   5   3   2        5.71        7.43      1.40 o
   6   3   2       95.70       95.31      5.75 o
   7   3   2       27.29       28.57      3.28 o
   8   3   2        1.44        1.87      1.11 o
  -8   4   2        0.83        0.11      0.51 o
  -7   4   2        3.10        1.95      0.99 o
  -6   4   2       91.09       91.17      8.68 o
  -5   4   2      118.79      117.88      3.93 o
  -4   4   2       63.63       67.07      2.68 o
  -3   4   2      160.94      173.27      5.80 o
  -2   4   2      187.24      173.33      5.93 o
  -1   4   2      884.86      851.71     17.70 o
   0   4   2      187.03      183.89      3.91 o
   1   4   2       73.39       73.12      1.96 o
   2   4   2       16.68       17.77      0.98 o
   3   4   2       23.01       25.94      1.55 o
   4   4   2       44.40       41.98      3.20 o
   5   4   2       47.26       43.30      3.53 o
   6   4   2       79.84       80.21      5.27 o
   7   4   2       25.48       23.37      3.03 o
   8   4   2        1.98       -0.14      0.59 o
  -8   5   2        3.92        1.47      1.33 o
  -7   5   2        5.75        4.59      2.26 o
  -6   5   2        4.75        5.78      0.92 o
  -5   5   2        1.63        1.67      0.47 o
  -4   5   2      111.25      115.61      3.78 o
  -3   5   2       20.28       22.31      1.89 o
  -2   5   2      191.72      187.18      6.62 o
  -1   5   2       79.35       75.98      2.36 o
   0   5   2       17.91       17.28      0.91 o
   1   5   2      163.35      163.16      3.46 o
   2   5   2       39.22       37.66      2.56 o
   3   5   2        6.52        5.82      0.72 o
   4   5   2       64.77       68.15      4.37 o
   5   5   2       37.91       33.29      3.21 o
   6   5   2       45.31       46.43      4.08 o
   7   5   2        0.81        0.52      0.51 o
  -7   6   2        4.52        0.90      0.62 o
  -6   6   2       10.83        9.82      1.20 o
  -5   6   2       60.29       51.21      2.63 o
  -4   6   2       80.97       74.68      3.05 o
  -3   6   2      137.70      140.93      5.61 o
  -2   6   2        6.45        5.85      1.51 o
  -1   6   2        8.64        8.93      0.66 o
   0   6   2       82.25       78.51      2.95 o
   1   6   2       13.55       15.41      1.02 o
   2   6   2       18.89       16.43      0.61 o
   3   6   2       38.42       35.74      2.38 o
   4   6   2       30.49       27.81      2.84 o
   5   6   2       26.30       22.86      2.77 o
   6   6   2        1.82        2.44      1.06 o
   7   6   2        2.90        1.87      1.09 o
  -7   7   2        2.85        1.33      1.01 o
  -6   7   2        8.48       10.42      2.13 o
  -5   7   2       11.53        7.55      1.04 o
  -4   7   2       17.13       16.76      1.45 o
  -3   7   2        6.61        5.98      1.09 o
  -2   7   2       64.40       63.91      3.99 o
  -1   7   2       36.13       35.41      1.40 o
   0   7   2       31.23       33.83      1.52 o
   1   7   2       19.90       23.30      1.35 o
   2   7   2        2.39        2.68      0.50 o
   3   7   2       18.49       17.12      1.28 o
   4   7   2       42.15       42.33      2.42 o
   5   7   2        7.23        6.97      1.59 o
   6   7   2        0.51        0.28      0.47 o
  -6   8   2        8.49        9.53      2.13 o
  -5   8   2       19.94       18.76      2.72 o
  -4   8   2        2.28        3.00      1.08 o
  -3   8   2       26.65       26.03      1.98 o
  -2   8   2       14.81       16.43      1.55 o
  -1   8   2       33.83       32.88      3.32 o
   0   8   2       14.73       15.05      1.57 o
   1   8   2        3.06        4.13      0.63 o
   2   8   2       17.57       18.57      1.34 o
   3   8   2        5.81        5.45      0.80 o
   4   8   2        6.07        6.33      0.98 o
   5   8   2        1.02        0.94      0.60 o
   6   8   2        3.00        1.87      0.95 o
  -5   9   2        4.36        4.88      1.49 o
  -4   9   2        1.99        1.13      0.75 o
  -3   9   2        3.64        3.98      0.84 o
  -2   9   2       17.36       15.00      1.30 o
  -1   9   2        4.50        3.81      1.28 o
   0   9   2        6.75        9.66      1.48 o
   1   9   2       10.53       11.42      1.52 o
   2   9   2       12.46       16.21      1.76 o
   3   9   2        9.93        9.98      1.28 o
   4   9   2        3.40        4.25      1.27 o
   5   9   2        1.13        0.26      0.71 o
  -4  10   2        1.18        0.72      0.93 o
  -3  10   2        0.39        0.49      0.72 o
  -2  10   2        1.66        1.27      0.73 o
  -1  10   2        5.01        5.89      1.70 o
   0  10   2        6.93        9.54      1.50 o
   1  10   2        2.25        2.22      0.81 o
   2  10   2        4.06        3.74      0.99 o
   1  11   2        2.61        4.14      1.61 o
   1  -5   3       67.15       66.38      3.46 o
  -6  -4   3       16.31       13.01      1.27 o
  -5  -4   3      137.43      132.22      4.02 o
  -4  -4   3      119.08      105.53      7.56 o
  -1  -4   3      133.28      132.65      3.01 o
   0  -4   3       99.34      108.13      2.80 o
   1  -4   3       50.69       37.69      2.59 o
   5  -4   3       37.24       32.82      2.19 o
  -7  -3   3        7.18        8.31      1.26 o
  -6  -3   3       12.51       12.60      1.42 o
  -5  -3   3        9.52        7.33      0.94 o
  -4  -3   3       71.56       73.28      2.78 o
  -3  -3   3      175.78      174.43      5.14 o
  -2  -3   3      920.37      887.10     29.17 o
  -1  -3   3       10.85        9.48      0.62 o
   0  -3   3       40.62       41.16      1.45 o
   1  -3   3        3.92        3.70      0.70 o
   3  -3   3      332.07      364.21      9.42 o
   4  -3   3       10.27        9.07      1.10 o
   5  -3   3       22.38       20.57      1.14 o
   6  -3   3       10.02        9.61      1.65 o
   7  -3   3       14.61       13.35      2.11 o
   8  -3   3        0.72        1.41      0.94 o
   9  -3   3        0.69        2.83      1.17 o
  -8  -2   3        3.36        2.94      0.89 o
  -7  -2   3       37.30       39.88      3.04 o
  -6  -2   3       99.52      105.11      4.73 o
  -5  -2   3       39.05       40.30      2.63 o
  -4  -2   3       45.30       46.94      2.63 o
  -2  -2   3      377.76      372.57      9.29 o
  -1  -2   3      109.18      114.51      2.56 o
   0  -2   3      176.79      171.46      2.70 o
   1  -2   3       46.23       46.71      1.74 o
   2  -2   3        4.69        5.10      0.83 o
   3  -2   3      409.04      419.71      8.95 o
   4  -2   3      153.96      152.10      3.71 o
   5  -2   3      237.09      215.70      6.64 o
   6  -2   3       35.99       37.38      3.21 o
   7  -2   3        1.18        0.64      0.68 o
   8  -2   3        2.60        3.28      1.17 o
   9  -2   3        4.23        5.92      1.67 o
  -9  -1   3        0.64        1.21      0.81 o
  -8  -1   3       19.77       19.10      2.38 o
  -7  -1   3        6.96        7.14      1.35 o
  -6  -1   3       68.17       73.65      4.15 o
  -5  -1   3        1.85        0.86      0.55 o
  -3  -1   3      276.79      267.77      5.54 o
  -2  -1   3       49.62       45.80      1.69 o
  -1  -1   3      197.70      207.47      6.03 o
   0  -1   3      314.56      299.09      5.88 o
   1  -1   3       28.10       28.19      1.29 o
   2  -1   3      274.15      263.26      4.22 o
   3  -1   3      377.18      371.49     10.04 o
   4  -1   3        1.18        0.59      0.33 o
   5  -1   3       86.16       91.68      4.93 o
   6  -1   3       10.90       12.78      1.90 o
   7  -1   3        4.87        3.59      1.14 o
   8  -1   3        0.30        0.06      0.47 o
   9  -1   3        5.09        6.51      1.72 o
 -10   0   3        0.81        0.61      0.65 o
  -9   0   3        5.56        9.11      1.86 o
  -8   0   3        0.11        0.27      0.57 o
  -7   0   3       61.49       55.80      4.51 o
  -6   0   3        2.42        7.45      1.44 o
  -5   0   3       93.74      105.02      3.59 o
  -4   0   3      158.58      155.66      5.81 o
  -3   0   3      324.25      349.69      6.62 o
  -2   0   3      339.58      339.33      6.12 o
  -1   0   3     1591.65     1541.89     55.18 o
   0   0   3        2.18        4.63      0.59 o
   1   0   3     1693.93     1639.46     19.11 o
   2   0   3      174.16      185.02      3.14 o
   3   0   3      202.39      204.16     14.95 o
   4   0   3      295.98      274.32     43.11 o
   5   0   3      315.80      312.26     10.38 o
   6   0   3      243.31      231.17      9.10 o
   7   0   3        0.69        1.07      0.83 o
   8   0   3        2.76        4.25      1.31 o
   9   0   3        2.04        2.77      1.20 o
 -10   1   3        0.01        1.88      1.07 o
  -9   1   3        0.61        1.40      0.93 o
  -8   1   3       19.98       23.00      2.87 o
  -7   1   3        7.02        6.99      1.52 o
  -6   1   3       67.33       70.54      5.97 o
  -5   1   3        1.63        1.01      0.38 o
  -4   1   3      132.10      137.59      5.36 o
  -3   1   3      275.27      268.96      7.78 o
  -2   1   3       50.45       45.61      1.64 o
  -1   1   3      191.43      200.82      6.59 o
   0   1   3      315.31      306.89      7.66 o
   1   1   3       27.26       25.02      0.84 o
   2   1   3      276.69      259.82      4.29 o
   3   1   3      374.65      377.16     10.62 o
   4   1   3        1.21       -0.31      0.55 o
   5   1   3       84.36       95.01      5.16 o
   6   1   3       10.37        8.24      1.63 o
   7   1   3        4.91        3.06      0.98 o
   8   1   3        0.32        0.00      0.63 o
   9   1   3        5.06        4.25      1.46 o
  -9   2   3        2.29        5.82      1.69 o
  -8   2   3        3.24        4.24      1.40 o
  -7   2   3       38.03       46.12      4.08 o
  -6   2   3       99.86      109.22      4.61 o
  -5   2   3       39.90       41.03      2.90 o
  -4   2   3       43.45       50.04      2.98 o
  -3   2   3       35.74       37.97      2.38 o
  -2   2   3      369.47      376.86     13.82 o
  -1   2   3      107.47      110.95      4.15 o
   0   2   3      177.89      172.61      3.71 o
   1   2   3       50.73       49.82      1.48 o
   2   2   3        3.86        3.48      0.26 o
   3   2   3      407.71      402.63     11.72 o
   4   2   3      150.67      142.20      6.28 o
   5   2   3      234.97      223.70      8.63 o
   6   2   3       36.31       35.01      3.35 o
   7   2   3        1.32        2.16      1.05 o
   8   2   3        2.67        1.59      1.01 o
  -9   3   3       12.29       13.51      2.68 o
  -8   3   3        1.43        1.61      0.94 o
  -7   3   3        7.02        8.04      1.18 o
  -6   3   3       13.27       17.04      1.52 o
  -5   3   3        9.49        9.92      1.40 o
  -4   3   3       71.49       74.09      3.75 o
  -3   3   3      178.54      181.84      5.94 o
  -2   3   3      915.83      932.81     14.48 o
  -1   3   3       10.19        9.25      0.69 o
   0   3   3       37.07       37.17      1.85 o
   1   3   3        4.39        3.98      0.36 o
   2   3   3      422.35      435.18      5.51 o
   3   3   3      331.95      359.03     10.78 o
   4   3   3       10.02        8.93      1.51 o
   5   3   3       21.47       20.75      2.42 o
   6   3   3       10.43       10.63      1.92 o
   7   3   3       14.68       14.76      2.41 o
   8   3   3        0.74        0.71      0.72 o
  -8   4   3        2.19       -0.02      0.69 o
  -7   4   3        0.45        1.89      0.62 o
  -6   4   3       16.44       15.25      1.46 o
  -5   4   3      140.19      138.28      5.85 o
  -4   4   3      118.83      120.40      4.91 o
  -3   4   3       31.06       30.53      2.28 o
  -2   4   3      306.34      315.53      9.38 o
  -1   4   3      138.63      131.33      4.87 o
   0   4   3       99.48       96.60      3.27 o
   1   4   3       52.14       51.50      1.60 o
   2   4   3      238.61      236.14      4.27 o
   3   4   3       70.96       77.83      3.11 o
   4   4   3      147.01      148.93      6.73 o
   5   4   3       36.27       30.68      3.08 o
   6   4   3        3.48        3.49      1.12 o
   7   4   3        6.27        8.19      1.80 o
   8   4   3        6.41        8.23      1.96 o
  -8   5   3        4.87        5.16      1.05 o
  -7   5   3        0.56        1.57      0.59 o
  -6   5   3        1.18        0.91      0.47 o
  -5   5   3       77.02       80.22      3.40 o
  -4   5   3       13.18       13.18      1.59 o
  -3   5   3       17.54       14.95      1.71 o
  -2   5   3      149.18      141.70      5.90 o
  -1   5   3      156.79      151.50      3.22 o
   0   5   3      150.61      154.23      7.60 o
   1   5   3       68.41       72.47      2.04 o
   2   5   3      223.26      217.75      3.54 o
   3   5   3      157.70      160.56      4.82 o
   4   5   3       35.88       33.62      3.08 o
   5   5   3        4.86        5.79      1.37 o
   6   5   3       14.46       16.07      2.47 o
   7   5   3        2.23        1.92      0.98 o
  -7   6   3        0.67        0.88      0.53 o
  -6   6   3        9.02       10.09      1.30 o
  -5   6   3        0.32        0.93      0.52 o
  -4   6   3       13.61       12.02      1.60 o
  -3   6   3       29.24       40.52      2.95 o
  -2   6   3       62.17       66.22      3.83 o
  -1   6   3       72.35       70.16      1.97 o
   0   6   3        4.45       13.79      0.96 o
   1   6   3       98.24      102.93      2.62 o
   2   6   3       10.11       11.67      1.05 o
   3   6   3       11.47       13.20      1.08 o
   4   6   3       13.85       13.33      1.22 o
   5   6   3       30.14       27.32      3.08 o
   6   6   3        5.82        7.83      1.77 o
   7   6   3        0.46        1.34      1.04 o
  -7   7   3        1.54        1.17      0.92 o
  -6   7   3        0.51        1.98      1.10 o
  -5   7   3        5.75        6.52      1.00 o
  -4   7   3        6.68        3.90      0.93 o
  -3   7   3       21.63       21.56      2.23 o
  -2   7   3        9.69        9.96      1.68 o
  -1   7   3        3.33        3.95      0.74 o
   0   7   3       58.93       58.32      2.68 o
   1   7   3        0.74        0.74      0.31 o
   2   7   3       58.83       59.94      2.31 o
   3   7   3       40.73       40.34      1.95 o
   4   7   3       24.69       22.89      2.68 o
   5   7   3        0.81        1.86      0.89 o
   6   7   3        2.62        1.36      0.84 o
  -6   8   3        2.07        4.19      1.40 o
  -5   8   3        0.76        0.21      0.64 o
  -4   8   3        1.73        1.21      0.52 o
  -3   8   3        3.76        2.34      0.92 o
  -2   8   3        1.61        1.12      0.71 o
  -1   8   3       13.16        9.45      1.84 o
   0   8   3        4.72        5.22      1.51 o
   1   8   3       17.87       20.24      1.80 o
   2   8   3       16.96       15.61      1.24 o
   3   8   3        8.48        8.28      0.94 o
   4   8   3        2.33        3.34      1.16 o
   5   8   3        0.58        0.18      0.52 o
   6   8   3        3.07        3.66      1.41 o
  -5   9   3        0.50        0.52      0.66 o
  -4   9   3        2.02        1.87      0.96 o
  -3   9   3        1.15        1.82      0.59 o
  -2   9   3       11.77       10.69      1.43 o
  -1   9   3        3.52        4.62      1.41 o
   0   9   3        3.99        2.88      1.20 o
   1   9   3        0.43       -0.38      0.71 o
   2   9   3       22.21       22.97      3.47 o
   3   9   3       33.30       40.25      4.47 o
   4   9   3        0.02       -0.59      0.62 o
   5   9   3        0.93       -0.94      0.94 o
  -4  10   3        2.75        3.35      1.22 o
  -3  10   3        0.53       -0.13      0.34 o
  -2  10   3        2.33        2.92      1.34 o
  -1  10   3        2.85        2.08      1.00 o
   0  10   3        0.71        1.69      1.06 o
   1  10   3        3.44        4.86      1.07 o
  -1  -5   4       64.06       64.10      2.58 o
   0  -5   4       35.06       33.23      2.26 o
  -5  -4   4        6.10        5.66      0.66 o
  -4  -4   4        6.36        7.37      0.52 o
  -3  -4   4       11.68        7.11      0.50 o
  -2  -4   4       16.57       16.14      0.95 o
  -1  -4   4      579.15      572.39      9.57 o
   0  -4   4      291.90      289.04      9.88 o
   5  -4   4       15.07       18.54      1.85 o
  -7  -3   4        1.80        1.24      0.46 o
  -6  -3   4       61.41       65.13      3.33 o
  -5  -3   4       13.72       14.24      1.38 o
  -4  -3   4        6.20        5.15      0.73 o
  -3  -3   4       12.85       11.41      1.27 o
  -2  -3   4      508.59      521.22      8.61 o
  -1  -3   4      662.30      705.41     15.18 o
   0  -3   4      203.58      211.49      5.59 o
   1  -3   4      174.41      175.09      5.92 o
   3  -3   4       92.67       96.30      4.18 o
   4  -3   4       10.45       10.89      0.69 o
   5  -3   4       24.93       22.83      2.15 o
   6  -3   4        4.43        4.42      1.06 o
  -8  -2   4        1.88        2.49      0.83 o
  -7  -2   4        0.19        0.53      0.52 o
  -6  -2   4       97.62      104.03      4.89 o
  -5  -2   4       88.67       75.62      4.00 o
  -3  -2   4       61.60       63.58      3.38 o
  -2  -2   4       87.97       72.28      4.94 o
  -1  -2   4      135.29      132.04      3.26 o
   0  -2   4      809.12      868.73     13.09 o
   1  -2   4      434.14      473.56     14.72 o
   2  -2   4        6.53        6.13      1.03 o
   3  -2   4      198.39      188.19      6.53 o
   4  -2   4       38.70       36.54      2.67 o
   5  -2   4        0.18        0.21      0.43 o
   6  -2   4       85.70       87.99      5.42 o
   7  -2   4       17.57       22.64      2.79 o
   8  -2   4        2.25        3.98      1.34 o
   9  -2   4        1.92        4.34      1.54 o
  -9  -1   4        3.59        2.10      0.84 o
  -8  -1   4        8.90        8.06      1.69 o
  -7  -1   4        9.19        9.50      1.67 o
  -6  -1   4       10.79       11.53      1.66 o
  -4  -1   4      221.92      248.82      8.13 o
  -3  -1   4      182.76      205.32      6.69 o
  -2  -1   4      555.29      576.28     13.60 o
  -1  -1   4      127.72      134.74      3.26 o
   0  -1   4      149.41      156.67      3.42 o
   1  -1   4     1031.59     1029.36     16.33 o
   2  -1   4      904.25      996.09     21.69 o
   3  -1   4       13.85       11.16      1.09 o
   4  -1   4       97.09       90.72      2.88 o
   5  -1   4      157.14      159.10      7.10 o
   6  -1   4       10.50       10.73      1.85 o
   7  -1   4        2.07        2.12      0.85 o
   8  -1   4        6.83        6.12      1.63 o
   9  -1   4        0.76        0.36      0.75 o
 -10   0   4        1.56        2.22      1.04 o
  -9   0   4        4.83        2.25      1.08 o
  -8   0   4        2.12        2.31      1.07 o
  -7   0   4       48.77       62.75      4.47 o
  -6   0   4       26.05       26.85      2.99 o
  -5   0   4       23.68       22.54      2.25 o
  -4   0   4      113.01      124.27      5.25 o
  -3   0   4      211.95      189.93      6.36 o
  -2   0   4      279.38      311.46      6.07 o
  -1   0   4      110.51      102.45      2.32 o
   0   0   4      146.98      152.78      3.68 o
   1   0   4      121.68      126.30      3.44 o
   2   0   4      668.33      680.12     12.42 o
   3   0   4       71.76       71.30      2.10 o
   4   0   4       71.62       67.80      2.30 o
   5   0   4      182.02      168.58     22.67 o
   6   0   4        8.74        7.44      1.53 o
   7   0   4        1.68        0.21      0.55 o
   8   0   4        0.26        0.08      0.59 o
 -10   1   4        0.53       -0.73      0.93 o
  -9   1   4        3.59        2.54      1.16 o
  -8   1   4        8.67        8.22      1.92 o
  -7   1   4        9.60       13.66      2.15 o
  -6   1   4       10.73       11.42      1.29 o
  -5   1   4       39.05       37.47      2.89 o
  -4   1   4      225.59      228.60      7.76 o
  -3   1   4      183.56      197.49      6.63 o
  -2   1   4      558.15      573.46     19.15 o
  -1   1   4      123.54      132.05      3.23 o
   0   1   4      147.53      156.13      3.91 o
   1   1   4     1036.60     1045.73     16.27 o
   2   1   4      900.65      980.35     21.85 o
   3   1   4       13.88       11.87      0.69 o
   4   1   4      101.17       80.48     10.52 o
   5   1   4      157.88      154.83      7.27 o
   6   1   4       10.27       10.77      1.87 o
   7   1   4        2.03        0.99      0.80 o
   8   1   4        6.85        6.50      1.69 o
  -9   2   4        4.03        4.55      1.63 o
  -8   2   4        1.88        2.87      1.13 o
  -7   2   4        0.17        0.64      0.38 o
  -6   2   4       98.76      101.90      4.01 o
  -5   2   4       89.30       87.62      4.51 o
  -4   2   4       80.84       84.70      4.19 o
  -3   2   4       63.05       64.35      3.37 o
  -2   2   4       87.21       75.35      2.71 o
  -1   2   4      132.98      127.53      3.59 o
   0   2   4      821.00      868.62     13.51 o
   1   2   4      438.55      463.57      6.77 o
   2   2   4        6.03        4.40      0.75 o
   3   2   4      198.10      189.12      7.09 o
   4   2   4       38.13       36.21      3.00 o
   5   2   4        0.11       -0.63      0.85 o
   6   2   4       84.18       86.04      5.50 o
   7   2   4       17.69       17.91      2.63 o
   8   2   4        2.20        0.72      0.81 o
  -9   3   4        0.87       -0.11      0.65 o
  -8   3   4        6.88        9.38      2.12 o
  -7   3   4        1.65        1.27      0.61 o
  -6   3   4       61.39       59.61      3.19 o
  -5   3   4       14.76       16.03      1.90 o
  -4   3   4        6.93        6.78      1.19 o
  -3   3   4       13.18       14.15      1.57 o
  -2   3   4      506.88      525.41     13.82 o
  -1   3   4      658.52      683.21     11.21 o
   0   3   4      203.07      207.01      9.43 o
   1   3   4      171.62      161.89      3.34 o
   2   3   4      146.08      148.56      5.31 o
   3   3   4       93.98       89.27      3.51 o
   4   3   4       11.19        8.34      1.62 o
   5   3   4       24.83       20.94      2.59 o
   6   3   4        4.59        5.03      1.34 o
   7   3   4        7.68        9.36      2.00 o
   8   3   4        0.27       -0.78      0.90 o
  -8   4   4        0.67        0.94      0.56 o
  -7   4   4        5.69        3.80      1.41 o
  -6   4   4       21.86       22.39      1.89 o
  -5   4   4        5.96        5.29      1.09 o
  -4   4   4        6.82        8.81      1.38 o
  -3   4   4       11.14       15.94      1.71 o
  -2   4   4       16.80       18.52      1.92 o
  -1   4   4      584.87      579.37      9.70 o
   0   4   4      293.69      294.53     10.21 o
   1   4   4       69.02       73.52      2.14 o
   2   4   4       19.68       16.05      0.94 o
   3   4   4       12.88       11.62      0.77 o
   4   4   4       64.78       60.74      4.20 o
   5   4   4       15.43       15.61      2.25 o
   6   4   4        3.35        1.84      1.00 o
   7   4   4        0.09       -0.28      0.57 o
  -8   5   4        1.73        1.03      0.46 o
  -7   5   4        8.04        8.89      1.33 o
  -6   5   4       10.89       11.03      2.53 o
  -5   5   4        1.30        1.71      0.74 o
  -4   5   4       13.29       13.63      1.71 o
  -3   5   4        9.96        6.15      1.18 o
  -2   5   4       29.69       36.42      2.96 o
  -1   5   4       63.70       60.07      2.14 o
   0   5   4       35.44       34.94      1.33 o
   1   5   4      200.78      196.63      4.01 o
   2   5   4        0.68        0.79      0.23 o
   3   5   4       17.37       15.52      1.31 o
   4   5   4        4.16        6.04      1.38 o
   5   5   4        1.75        2.14      0.99 o
   6   5   4        5.31        5.94      1.59 o
   7   5   4        6.04        6.08      1.72 o
  -7   6   4        3.97        4.12      0.93 o
  -6   6   4        1.77        2.35      0.66 o
  -5   6   4        3.85        4.79      1.13 o
  -4   6   4       11.83       12.29      1.71 o
  -3   6   4       56.89       57.82      3.74 o
  -2   6   4       74.95       76.33      4.59 o
  -1   6   4       99.64       97.47      4.51 o
   0   6   4      123.30      126.76      5.80 o
   1   6   4       78.11       77.44      3.76 o
   2   6   4       33.39       38.67      1.71 o
   3   6   4        9.70        9.64      0.85 o
   4   6   4        1.17        1.85      0.81 o
   5   6   4        3.04        3.27      1.18 o
   6   6   4       13.59       15.52      2.52 o
  -6   7   4        0.23        0.68      0.48 o
  -5   7   4       10.02       13.78      1.91 o
  -4   7   4        0.76        0.27      0.46 o
  -3   7   4        1.12        1.33      0.66 o
  -2   7   4        8.74        7.33      1.55 o
  -1   7   4        4.28        4.99      0.98 o
   0   7   4        7.72       11.68      2.15 o
   1   7   4       71.79       72.17      3.08 o
   2   7   4       52.60       51.86      2.15 o
   3   7   4        0.40        0.61      0.49 o
   4   7   4        3.27        4.16      1.18 o
   5   7   4       24.34       24.74      3.07 o
   6   7   4        1.04        2.44      1.17 o
  -6   8   4        1.68        1.72      1.07 o
  -5   8   4        3.59        4.34      0.88 o
  -4   8   4        1.83        5.69      1.29 o
  -3   8   4        2.76        2.05      0.85 o
  -2   8   4        2.12        3.25      1.13 o
  -1   8   4       23.83       27.50      3.22 o
   0   8   4       20.00       26.15      3.11 o
   1   8   4       61.73       67.17      5.17 o
   2   8   4       24.88       26.29      1.62 o
   3   8   4        1.60        1.54      0.79 o
   4   8   4        0.57        0.96      0.67 o
   5   8   4        2.21        2.84      1.21 o
  -5   9   4        0.95        1.44      0.91 o
  -3   9   4        4.06        3.40      1.12 o
  -2   9   4        0.68        1.97      0.75 o
  -1   9   4        1.80        1.71      1.02 o
   0   9   4        2.47        1.38      1.04 o
   1   9   4       13.87       12.44      2.35 o
   2   9   4        1.72        1.82      1.00 o
   3   9   4        0.24        0.92      0.78 o
  -4  10   4        0.88        0.88      0.88 o
  -2  10   4        2.60        4.46      1.37 o
  -2  -5   5      121.79      111.68      3.45 o
  -1  -5   5       22.36       23.18      1.67 o
  -5  -4   5       84.80       78.22      3.18 o
  -3  -4   5       47.00       40.25      1.85 o
  -2  -4   5       50.68       46.95      2.21 o
  -1  -4   5      253.37      259.17      7.44 o
   0  -4   5       39.18       40.96      1.73 o
  -6  -3   5        1.65        3.98      0.88 o
  -5  -3   5       20.85       18.96      1.76 o
  -2  -3   5       82.92       72.76      3.16 o
  -1  -3   5       29.45       26.79      3.61 o
   0  -3   5      249.12      249.39      4.81 o
   1  -3   5       14.56       15.63      0.94 o
   2  -3   5      120.43      112.97      2.84 o
   3  -3   5      172.58      163.94      4.03 o
   4  -3   5       68.99       70.57      4.01 o
   5  -3   5       12.09       11.39      1.66 o
   6  -3   5       11.93       12.58      1.78 o
  -8  -2   5        0.03       -0.26      0.57 o
  -7  -2   5       17.84       16.78      2.08 o
  -6  -2   5       22.14       21.34      2.27 o
  -4  -2   5       42.67       48.49      3.31 o
  -3  -2   5        4.47        3.56      0.84 o
  -2  -2   5      307.25      314.41      8.76 o
  -1  -2   5      174.46      175.34      3.98 o
   0  -2   5       25.55       23.08      1.21 o
   1  -2   5      174.42      163.17      4.62 o
   2  -2   5       68.68       69.35      4.94 o
   3  -2   5       15.78       12.85      1.68 o
   4  -2   5      235.81      233.07      8.34 o
   5  -2   5       15.18       16.37      2.05 o
   6  -2   5        2.76        3.18      1.00 o
   7  -2   5        8.83        8.10      1.63 o
   8  -2   5        4.42        6.88      1.74 o
  -9  -1   5        2.52        3.00      1.16 o
  -8  -1   5       10.40        1.56      0.88 o
  -7  -1   5        2.50        2.52      0.91 o
  -6  -1   5       33.02       31.51      2.93 o
  -5  -1   5        0.17       -0.02      0.32 o
  -4  -1   5       75.14       77.43      4.19 o
  -3  -1   5      902.96      974.90     22.22 o
  -2  -1   5      263.59      295.63      8.42 o
  -1  -1   5       28.36       25.37      1.76 o
   0  -1   5      315.67      318.10      8.21 o
   1  -1   5      218.17      271.42     14.79 o
   2  -1   5      201.82      203.71      7.29 o
   3  -1   5      155.73      151.98      6.19 o
   4  -1   5       13.14       11.36      1.63 o
   5  -1   5      173.72      188.27      8.30 o
   6  -1   5        5.08        6.27      1.61 o
   7  -1   5        0.88        2.84      1.15 o
   8  -1   5        3.55        4.81      1.57 o
 -10   0   5        0.03        0.38      0.57 o
  -9   0   5        0.24        0.80      0.67 o
  -8   0   5        0.26       -0.60      0.80 o
  -7   0   5       29.85       37.43      3.49 o
  -6   0   5        0.22       -0.17      0.55 o
  -5   0   5       52.10       53.61      3.65 o
  -4   0   5       91.69       90.71      4.55 o
  -3   0   5       75.01       80.48      3.95 o
  -2   0   5        4.74        3.77      0.78 o
  -1   0   5       28.62       27.79      1.96 o
   0   0   5       40.72       39.89      2.58 o
   1   0   5       20.30       40.28      2.87 o
   2   0   5      123.37      125.13      5.53 o
   3   0   5        0.23        0.27      0.56 o
   4   0   5      289.00      293.27     10.27 o
   5   0   5       18.33       14.30      2.13 o
   6   0   5      167.40      177.60      8.38 o
   7   0   5        6.96        6.94      1.73 o
   8   0   5        0.12        0.50      0.78 o
 -10   1   5        0.43       -0.11      0.59 o
  -9   1   5        2.57        0.03      0.51 o
  -8   1   5       10.30       12.13      2.21 o
  -7   1   5        2.39        2.30      0.69 o
  -6   1   5       33.53       32.19      3.01 o
  -5   1   5        0.13        0.42      0.40 o
  -4   1   5       73.45       75.19      4.10 o
  -3   1   5      903.10      959.62     22.24 o
  -2   1   5      261.23      291.75      8.64 o
  -1   1   5       29.98       23.41      4.60 o
   0   1   5      306.68      301.11      9.45 o
   1   1   5      219.83      255.08      8.62 o
   2   1   5      202.89      203.21      5.20 o
   3   1   5      154.38      131.45      6.18 o
   4   1   5       13.10       11.11      1.81 o
   5   1   5      176.69      179.16      8.13 o
   6   1   5        4.71        6.91      1.61 o
   7   1   5        0.88        2.85      1.10 o
   8   1   5        3.53        6.32      1.77 o
  -9   2   5        1.68        1.70      1.10 o
  -8   2   5        0.03       -0.24      0.75 o
  -7   2   5       17.34       17.20      2.68 o
  -6   2   5       22.03       22.96      2.51 o
  -5   2   5      154.06      155.61      6.58 o
  -4   2   5       42.67       48.74      3.25 o
  -3   2   5        4.63        4.82      0.96 o
  -2   2   5      316.67      299.41      9.11 o
  -1   2   5      175.81      180.04     13.13 o
   0   2   5       25.24       23.48      2.13 o
   1   2   5      177.61      160.44      6.42 o
   2   2   5       69.43       72.95      2.58 o
   3   2   5       15.22       15.70      1.99 o
   4   2   5      236.66      231.23      8.98 o
   5   2   5       15.56       14.56      2.15 o
   6   2   5        2.86        4.65      1.40 o
   7   2   5        8.70        8.57      1.93 o
  -9   3   5        0.28       -0.49      0.84 o
  -8   3   5        1.49        2.18      0.80 o
  -7   3   5        1.43        3.29      1.32 o
  -6   3   5        1.46        1.62      0.82 o
  -5   3   5       21.38       20.59      2.25 o
  -4   3   5       94.02       96.32      4.79 o
  -3   3   5       77.95       65.16      3.72 o
  -2   3   5       82.55       79.26      4.04 o
  -1   3   5       28.17       27.27      1.43 o
   0   3   5      248.20      236.21      8.06 o
   1   3   5       14.86       16.60      1.04 o
   2   3   5      117.48      115.46      4.16 o
   3   3   5      177.25      177.90      4.85 o
   4   3   5       69.26       64.88      4.47 o
   5   3   5       12.75       11.29      1.94 o
   6   3   5       11.93        8.40      1.79 o
   7   3   5        2.51        2.74      1.23 o
  -8   4   5        0.04        0.43      0.38 o
  -7   4   5        4.38        5.95      1.15 o
  -6   4   5       17.26       14.46      2.00 o
  -5   4   5       83.34       83.42      4.77 o
  -4   4   5       43.36       39.89      3.03 o
  -3   4   5       47.20       46.36      3.15 o
  -2   4   5       49.89       49.25      3.38 o
  -1   4   5      256.60      275.80      5.67 o
   0   4   5       38.41       36.58      1.56 o
   1   4   5       41.54       37.48      2.00 o
   2   4   5       33.11       32.68      1.92 o
   3   4   5       41.06       40.23      2.24 o
   4   4   5        0.31       -0.26      0.71 o
   5   4   5       25.49       24.80      2.90 o
   6   4   5        0.05        0.08      0.57 o
   7   4   5        2.49        2.52      1.14 o
  -9   5   5        0.68       -0.18      0.59 o
  -8   5   5        2.17        1.29      0.79 o
  -7   5   5        0.00        0.28      0.39 o
  -6   5   5        8.84        8.52      1.64 o
  -5   5   5       10.21       10.87      1.72 o
  -4   5   5       10.90        7.94      1.40 o
  -3   5   5      141.69      134.19      6.04 o
  -2   5   5      122.64      110.97      5.69 o
  -1   5   5       21.62       21.61      1.30 o
   0   5   5       67.97       61.24      3.04 o
   1   5   5        4.60        4.93      0.79 o
   2   5   5       88.73       85.87      4.20 o
   3   5   5        6.72        4.65      0.86 o
   4   5   5       21.81       13.49      2.23 o
   5   5   5        0.90        0.90      0.62 o
   6   5   5        1.32        0.52      0.65 o
  -8   6   5        1.13        0.72      0.72 o
  -7   6   5        2.08        1.19      1.35 o
  -6   6   5        0.99        2.04      0.92 o
  -5   6   5        1.46        1.46      0.75 o
  -4   6   5       16.99       16.49      2.06 o
  -3   6   5       63.25       59.71      4.01 o
  -2   6   5      157.04      171.82      7.62 o
  -1   6   5       29.14       31.84      2.67 o
   0   6   5       37.34       40.99      1.76 o
   1   6   5       56.04       55.12      2.62 o
   2   6   5        5.22        4.43      0.85 o
   3   6   5        0.14       -0.59      0.91 o
   4   6   5        6.97        5.70      1.43 o
   5   6   5        0.34       -0.73      0.77 o
   6   6   5        1.97        1.81      1.04 o
  -7   7   5        3.02        2.99      1.14 o
  -6   7   5        4.21        4.34      1.02 o
  -5   7   5        0.19        0.96      0.69 o
  -4   7   5        4.67        4.45      1.22 o
  -3   7   5       45.28       42.58      3.49 o
  -2   7   5       42.52       43.99      3.74 o
  -1   7   5        5.37        7.21      1.33 o
   0   7   5        6.43        6.67      0.99 o
   1   7   5       62.19       63.45      2.97 o
   2   7   5        4.37        4.30      0.85 o
   3   7   5        3.72        4.63      0.88 o
   4   7   5        0.40       -0.29      0.49 o
   5   7   5        1.27        2.26      1.02 o
  -5   8   5        1.77        1.07      0.68 o
  -4   8   5        5.04        4.23      1.15 o
  -3   8   5       35.28       34.79      3.35 o
  -2   8   5       50.60       54.90      4.49 o
  -1   8   5       18.28       20.44      2.80 o
   0   8   5       18.48       19.17      1.77 o
   1   8   5        4.08        2.38      1.11 o
   2   8   5        8.36        9.99      2.04 o
   3   8   5        2.49        2.48      1.07 o
   4   8   5        1.71        1.43      0.68 o
   5   8   5        1.44        1.37      0.91 o
  -4   9   5        3.13        4.81      1.29 o
  -3   9   5        3.20        2.13      0.86 o
  -2   9   5        8.47       11.21      1.53 o
  -1   9   5       12.59       13.48      2.46 o
   0   9   5        1.89        2.24      1.13 o
   1   9   5        1.10        1.12      0.79 o
   2   9   5        1.73        1.89      1.31 o
  -2  10   5        2.04        2.00      1.01 o
  -1  -5   6       19.42       17.05      1.58 o
  -3  -4   6       39.22       27.98      1.87 o
  -2  -4   6        1.67        1.04      0.34 o
  -1  -4   6       13.45       12.95      1.41 o
   0  -4   6       86.44       86.56      3.58 o
  -6  -3   6       14.08       10.50      1.60 o
  -2  -3   6       14.83       14.28      2.20 o
  -1  -3   6      111.90      118.02      4.39 o
   0  -3   6       75.43       79.68      3.82 o
   1  -3   6      152.46      147.36      4.28 o
   2  -3   6       56.70       59.41      2.14 o
   3  -3   6       20.02       20.48      1.13 o
   4  -3   6       38.84       37.11      3.17 o
   5  -3   6        8.93       12.80      1.91 o
   6  -3   6        0.25        0.34      0.72 o
  -7  -2   6       35.43       44.67      3.48 o
  -4  -2   6       25.80       25.81      2.45 o
  -3  -2   6        0.95        0.72      0.45 o
  -2  -2   6        0.73        1.63      0.53 o
  -1  -2   6       22.45       19.29      1.63 o
   0  -2   6       44.61       48.85      2.50 o
   1  -2   6       21.62       22.62      1.58 o
   2  -2   6       16.38       14.20      1.38 o
   3  -2   6       98.59       90.42      4.97 o
   4  -2   6       91.46       86.01      4.94 o
   5  -2   6       89.86       99.91      5.56 o
   6  -2   6       15.39       15.73      2.20 o
   7  -2   6        2.81        2.04      0.94 o
  -8  -1   6        2.99        4.85      1.34 o
  -7  -1   6        0.06        0.15      0.51 o
  -6  -1   6        5.60        7.20      1.55 o
  -5  -1   6       26.58       32.12      2.91 o
  -4  -1   6       80.10       76.01      4.28 o
  -3  -1   6       38.07       39.90      2.81 o
  -2  -1   6      141.60      131.75      5.18 o
  -1  -1   6        7.17        7.40      1.05 o
   0  -1   6       50.31       45.20      2.54 o
   1  -1   6      190.03      195.41      6.38 o
   2  -1   6       58.88       60.90      3.96 o
   3  -1   6        0.92        0.72      0.74 o
   4  -1   6      106.98      107.33      5.68 o
   5  -1   6       80.60       71.08      4.76 o
   6  -1   6       12.19       13.04      2.09 o
   7  -1   6        8.52       10.07      2.09 o
   8  -1   6        2.04        1.87      0.94 o
  -9   0   6        0.06       -0.47      0.62 o
  -8   0   6        2.85        1.86      1.10 o
  -7   0   6      130.26      140.94      6.28 o
  -6   0   6      222.24      250.64      9.69 o
  -5   0   6       13.96       12.21      1.77 o
  -4   0   6       37.69       39.98      3.00 o
  -3   0   6        2.65        1.89      0.69 o
  -2   0   6       13.20       12.30      1.47 o
  -1   0   6      158.86      152.75      5.59 o
   0   0   6      236.05      214.22      7.06 o
   1   0   6      110.02      136.11      6.09 o
   2   0   6        7.72        2.05      1.26 o
   3   0   6       51.96       52.72      3.78 o
   4   0   6        2.46        2.40      0.99 o
   5   0   6       51.83       54.07      4.39 o
   6   0   6       21.38       18.42      2.70 o
   7   0   6        0.43        2.95      1.34 o
  -9   1   6        1.80        1.78      0.84 o
  -8   1   6        3.11        4.68      1.51 o
  -7   1   6        0.04       -0.26      0.52 o
  -6   1   6        5.69        7.04      1.48 o
  -5   1   6       26.56       25.34      2.57 o
  -4   1   6       80.09       77.67      4.36 o
  -3   1   6       37.50       40.64      2.89 o
  -2   1   6      138.95      123.04      5.26 o
  -1   1   6        8.12        7.00      1.17 o
   0   1   6       50.19       46.35      2.29 o
   1   1   6      186.35      193.33      7.61 o
   2   1   6       60.76       59.12      2.78 o
   3   1   6        0.90        0.45      0.54 o
   4   1   6      104.00      101.94      5.86 o
   5   1   6       80.56       71.77      5.11 o
   6   1   6       12.45       10.33      2.09 o
   7   1   6        8.47        5.95      1.65 o
  -9   2   6        0.28        0.87      0.88 o
  -8   2   6        2.11        3.21      0.87 o
  -7   2   6       35.04       37.97      3.62 o
  -6   2   6       68.11       74.03      4.77 o
  -5   2   6       85.23       89.19      5.03 o
  -4   2   6       27.13       25.55      2.42 o
  -3   2   6        1.44        1.53      0.71 o
  -2   2   6        0.74        1.70      0.66 o
  -1   2   6       22.13       15.53      1.96 o
   0   2   6       40.55       40.67      3.16 o
   1   2   6       21.08       21.42      2.30 o
   2   2   6       15.25       15.85      1.24 o
   3   2   6       97.66       88.09      5.20 o
   4   2   6       91.83       82.00      5.20 o
   5   2   6       90.49      100.27      6.07 o
   6   2   6       15.78       13.42      2.36 o
   7   2   6        2.81        2.95      1.25 o
  -8   3   6        2.76        2.38      1.42 o
  -7   3   6        0.28        1.76      0.92 o
  -6   3   6       14.17       14.11      2.03 o
  -5   3   6       21.69       21.30      2.41 o
  -4   3   6       86.41       82.75      4.61 o
  -3   3   6        6.23       10.15      1.54 o
  -2   3   6       15.56       13.50      1.76 o
  -1   3   6      108.47      106.00      2.85 o
   0   3   6       74.25       73.38      4.38 o
   1   3   6      151.25      146.21      5.72 o
   2   3   6       56.43       56.76      2.16 o
   3   3   6       19.36       17.63      1.48 o
   4   3   6       40.74       39.55      3.65 o
   5   3   6        8.96       11.45      2.04 o
   6   3   6        0.22        0.43      0.56 o
   7   3   6       21.59       25.07      3.34 o
  -8   4   6        0.73        1.22      0.65 o
  -7   4   6        3.16        2.43      0.97 o
  -6   4   6       23.72       26.20      2.89 o
  -5   4   6       21.93       26.17      2.67 o
  -4   4   6       70.62       70.89      4.34 o
  -3   4   6       40.18       36.77      2.98 o
  -2   4   6        1.65        1.46      0.80 o
  -1   4   6       14.00       12.21      1.62 o
   0   4   6       89.12       82.40      4.73 o
   1   4   6       23.70       23.63      1.72 o
   2   4   6       58.48       59.53      2.76 o
   3   4   6       85.77       86.28      3.51 o
   4   4   6       29.01       27.83      3.17 o
   5   4   6       16.63       15.88      2.41 o
   6   4   6        6.39       12.64      2.25 o
  -8   5   6        1.30        2.90      1.22 o
  -7   5   6        2.37        1.31      0.85 o
  -6   5   6        1.77        2.35      1.01 o
  -5   5   6       20.35       22.45      2.58 o
  -4   5   6       39.03       33.67      3.03 o
  -3   5   6       33.38       27.06      2.69 o
  -2   5   6       30.02       31.31      3.01 o
  -1   5   6       19.27       18.37      2.21 o
   0   5   6       44.11       41.84      3.41 o
   1   5   6      197.61      197.47      4.87 o
   2   5   6       36.05       36.98      2.26 o
   3   5   6       48.09       53.00      2.86 o
   4   5   6       14.28       14.66      2.20 o
   5   5   6        3.08        3.82      1.29 o
   6   5   6        4.22        5.09      1.55 o
  -8   6   6        0.63        1.76      0.97 o
  -7   6   6        4.62        3.92      1.05 o
  -6   6   6       19.20       17.64      2.50 o
  -5   6   6        6.47        4.35      1.22 o
  -4   6   6        7.85       10.05      1.75 o
  -3   6   6        7.62       11.84      1.85 o
  -2   6   6        9.42        9.33      1.79 o
  -1   6   6       18.08       19.72      2.26 o
   0   6   6      133.75      141.21      4.84 o
   1   6   6       10.57       11.73      1.04 o
   2   6   6       65.87       66.14      3.18 o
   3   6   6        1.90        2.63      0.69 o
   4   6   6        3.45        4.15      1.29 o
   5   6   6        3.20        2.56      1.09 o
  -7   7   6        2.28        1.20      0.96 o
  -6   7   6        4.30        6.56      1.59 o
  -5   7   6        6.49        8.29      1.68 o
  -4   7   6       34.46       29.83      3.06 o
  -3   7   6       21.73       17.77      2.35 o
  -2   7   6       13.78       15.36      2.36 o
  -1   7   6       18.07       16.21      2.11 o
   0   7   6       13.26       15.15      2.38 o
   1   7   6       27.85       26.41      2.18 o
   2   7   6        7.78        7.31      1.11 o
   3   7   6        3.09        3.32      0.85 o
   4   7   6        1.51        1.19      0.89 o
   5   7   6        2.21        0.99      0.71 o
  -6   8   6        0.55       -0.41      0.50 o
  -5   8   6        4.46        4.08      1.27 o
  -4   8   6        5.61        6.40      1.41 o
  -3   8   6       10.98        8.57      1.65 o
  -2   8   6        2.25        1.90      0.96 o
  -1   8   6        6.98        6.34      1.60 o
   0   8   6       19.98       22.55      2.01 o
   1   8   6        3.88        5.11      1.08 o
   2   8   6        6.00        7.09      1.81 o
   3   8   6        2.05        1.72      1.13 o
   4   8   6        2.57        2.48      1.13 o
  -4   9   6       13.63        9.41      1.90 o
  -3   9   6        2.76        3.00      1.22 o
  -2   9   6        1.33        1.71      0.74 o
  -1   9   6       10.76        8.25      1.93 o
   0   9   6       12.18       14.10      2.50 o
   1   9   6        6.07        6.59      1.84 o
  -3  -3   7       76.02       84.16      4.49 o
  -2  -3   7       10.51        8.54      1.25 o
  -1  -3   7      146.53      141.80      5.25 o
   0  -3   7      105.64      101.55      2.76 o
   1  -3   7       74.11       69.55      2.91 o
   2  -3   7       42.26       43.18      2.04 o
   5  -3   7        0.75        0.02      0.54 o
   6  -3   7       10.99       12.90      2.15 o
  -7  -2   7       24.33       21.43      2.71 o
  -5  -2   7       14.22       17.08      2.21 o
  -4  -2   7       16.85       13.26      1.84 o
  -3  -2   7        8.89       10.74      1.50 o
  -2  -2   7       97.31       98.93      4.54 o
  -1  -2   7       56.81       57.51      3.15 o
   0  -2   7       13.55       12.50      1.31 o
   1  -2   7       68.87       70.64      3.32 o
   2  -2   7       26.51       25.85      2.02 o
   3  -2   7        9.60        8.95      1.73 o
   4  -2   7       29.88       32.46      3.20 o
   5  -2   7        9.40        8.95      1.79 o
   6  -2   7        2.23        1.76      0.94 o
   7  -2   7        5.45        6.80      1.73 o
  -8  -1   7       12.03       12.37      2.10 o
  -6  -1   7        8.11        9.26      1.73 o
  -5  -1   7        4.81        5.81      1.29 o
  -4  -1   7       65.60       71.08      4.30 o
  -3  -1   7      138.25      135.31      5.84 o
  -2  -1   7       64.80       63.64      3.61 o
  -1  -1   7      122.23      114.46      4.78 o
   0  -1   7       20.33       22.84      1.94 o
   1  -1   7       25.02       25.52      2.08 o
   2  -1   7       86.25       89.81      5.12 o
   3  -1   7       70.81       65.42      4.56 o
   4  -1   7       35.09       29.09      3.05 o
   5  -1   7       10.11        8.28      1.73 o
   6  -1   7        7.88        5.91      1.49 o
   7  -1   7        2.14        1.42      0.99 o
  -9   0   7        0.95        0.32      0.66 o
  -8   0   7        3.84        4.91      1.45 o
  -7   0   7        3.51        4.34      1.29 o
  -6   0   7        1.89        0.91      0.59 o
  -5   0   7       18.87       17.70      2.22 o
  -4   0   7       32.31       27.77      2.60 o
  -3   0   7       16.82       14.80      1.83 o
  -2   0   7       99.74       87.05      4.42 o
  -1   0   7       15.21       13.40      1.59 o
   0   0   7      117.03      110.23      4.91 o
   1   0   7      180.23      164.94     20.14 o
   2   0   7       32.61       29.82      6.31 o
   3   0   7        4.54        4.72      1.28 o
   4   0   7        5.92        6.16      1.51 o
   5   0   7       10.91       10.94      1.96 o
   6   0   7        2.06        3.78      1.22 o
   7   0   7        4.50        4.59      1.40 o
  -9   1   7        3.33        4.96      1.50 o
  -8   1   7       12.00       11.65      1.66 o
  -7   1   7       13.25       15.76      2.40 o
  -6   1   7        8.45        7.66      1.63 o
  -5   1   7        4.98        3.80      1.02 o
  -4   1   7       65.76       70.40      4.31 o
  -3   1   7      141.78      136.54      5.99 o
  -2   1   7       63.84       60.32      3.66 o
  -1   1   7      121.24      112.65      5.19 o
   0   1   7       22.01       26.66      2.53 o
   1   1   7       24.99       22.97      2.67 o
   2   1   7       85.65       79.38      2.73 o
   3   1   7       71.57       66.71      4.66 o
   4   1   7       35.04       28.17      3.15 o
   5   1   7        9.51       10.66      2.07 o
   6   1   7        8.14        9.29      1.40 o
  -9   2   7        0.49        0.12      0.63 o
  -8   2   7       19.34       25.36      2.45 o
  -7   2   7       24.63       31.81      3.37 o
  -6   2   7        0.92        0.34      0.54 o
  -5   2   7       14.56       12.79      1.98 o
  -4   2   7       16.39       14.64      1.94 o
  -3   2   7        9.23       10.70      1.57 o
  -2   2   7       99.32       98.88      4.99 o
  -1   2   7       57.39       54.00      3.61 o
   0   2   7       12.83       10.99      4.21 o
   1   2   7       66.13       75.68      4.76 o
   2   2   7       25.61       26.90      1.71 o
   3   2   7        9.68        7.59      1.62 o
   4   2   7       30.01       31.00      2.37 o
   5   2   7        9.71        9.32      1.96 o
   6   2   7        2.13        3.78      1.39 o
  -8   3   7        6.92        9.66      1.54 o
  -7   3   7        4.40        4.17      1.30 o
  -6   3   7        2.20        2.66      0.94 o
  -5   3   7       19.12       16.43      2.20 o
  -4   3   7       29.33       34.00      3.01 o
  -3   3   7       76.67       74.80      4.45 o
  -2   3   7       10.47       10.06      1.57 o
  -1   3   7      146.54      141.28      6.63 o
   0   3   7      101.68      101.57      5.59 o
   1   3   7       74.54       70.06      3.01 o
   2   3   7       41.68       38.66      2.25 o
   3   3   7      152.40      156.06      5.01 o
   4   3   7       61.71       52.24      4.35 o
   5   3   7        0.90        1.73      1.05 o
   6   3   7       10.99       16.40      2.64 o
  -8   4   7        6.33        6.78      1.32 o
  -7   4   7        9.98        8.99      1.85 o
  -6   4   7        4.56        3.25      1.03 o
  -5   4   7        3.97        3.99      1.14 o
  -4   4   7        1.60        1.35      0.77 o
  -3   4   7       19.07       17.00      2.11 o
  -2   4   7       37.15       38.27      3.22 o
  -1   4   7       81.47       84.27      3.65 o
   0   4   7      129.84      133.77      6.58 o
   1   4   7       59.44       61.72      2.97 o
   2   4   7       24.47       25.21      6.35 o
   3   4   7       78.70       77.84      3.44 o
   4   4   7       57.17       60.13      4.70 o
   5   4   7       17.64       19.38      2.78 o
   6   4   7        3.53        3.74      1.32 o
  -7   5   7       11.34       13.53      2.28 o
  -6   5   7        4.44        7.65      1.64 o
  -5   5   7        0.80        1.02      0.72 o
  -4   5   7        3.14        2.90      0.96 o
  -3   5   7       22.90       22.39      2.53 o
  -2   5   7       14.26       11.67      1.89 o
  -1   5   7        1.82        2.39      0.73 o
   0   5   7       28.87       29.20      2.99 o
   1   5   7        0.48       -0.23      0.43 o
   2   5   7       74.79       76.53      3.97 o
   3   5   7        5.93        6.97      1.10 o
   4   5   7       18.93       18.52      2.58 o
   5   5   7        7.10       11.93      2.31 o
  -7   6   7        0.31       -0.41      0.59 o
  -6   6   7        2.60        3.61      1.25 o
  -5   6   7        6.60        9.35      1.76 o
  -4   6   7        1.83        2.45      0.95 o
  -3   6   7        0.09        0.17      0.51 o
  -2   6   7        8.54        8.85      1.82 o
  -1   6   7        3.86        3.79      1.21 o
   0   6   7        2.19        2.34      0.68 o
   1   6   7       84.20       87.38      4.78 o
   2   6   7       15.40       15.79      2.07 o
   3   6   7       32.08       34.69      2.51 o
   4   6   7       22.41       29.53      3.38 o
   5   6   7        7.96        6.50      1.72 o
  -6   7   7        3.13        4.33      1.37 o
  -5   7   7        2.67        2.25      1.17 o
  -4   7   7        3.95        5.20      1.34 o
  -3   7   7        6.67        5.87      1.47 o
  -2   7   7        6.57        2.53      1.07 o
  -1   7   7        0.93        2.50      1.13 o
   0   7   7       23.29       28.86      2.64 o
   1   7   7       27.79       29.02      2.35 o
   2   7   7       32.61       31.25      1.97 o
   3   7   7        4.07        5.99      1.11 o
   4   7   7        4.48        5.99      1.57 o
  -5   8   7        1.96        3.03      1.17 o
  -4   8   7        2.03        2.83      1.09 o
  -3   8   7        2.80        3.46      1.20 o
  -2   8   7        0.36        1.50      0.99 o
  -1   8   7       13.68       12.81      1.67 o
   0   8   7       10.29       10.59      1.46 o
   1   8   7       10.00       11.98      1.60 o
   2   8   7        3.25        3.36      0.92 o
   3   8   7        4.48        4.68      1.51 o
  -2   9   7        1.50        1.69      0.95 o
  -1   9   7        2.80        2.50      1.29 o
   2   9   7        0.44        0.08      0.89 o
  -1  -4   8       28.09       32.37      2.40 o
   0  -4   8      212.81      167.58      5.83 o
  -4  -3   8       43.60       48.78      3.81 o
  -3  -3   8       34.53       39.25      3.14 o
  -2  -3   8       12.44       13.45      1.67 o
  -1  -3   8       51.83       53.10      3.16 o
   0  -3   8       59.66       54.29      2.97 o
   1  -3   8       97.95       94.52      3.88 o
  -5  -2   8        8.68        8.05      1.56 o
  -4  -2   8       22.55       23.97      2.58 o
  -3  -2   8       43.83       41.10      3.20 o
  -2  -2   8        0.95        0.14      0.48 o
  -1  -2   8      372.37      358.10     10.43 o
   0  -2   8      407.59      412.63     11.60 o
   1  -2   8       51.41       56.47      3.08 o
   2  -2   8        8.01       11.33      1.43 o
   4  -2   8       15.73       16.59      2.48 o
   5  -2   8        2.10        2.93      1.16 o
   6  -2   8        1.16        1.95      1.09 o
  -7  -1   8        3.78        2.25      1.06 o
  -6  -1   8        4.60        4.49      1.31 o
  -5  -1   8        4.07        4.36      1.17 o
  -4  -1   8       36.19       35.20      3.12 o
  -3  -1   8        8.83        8.66      1.39 o
  -2  -1   8      262.49      260.61      8.77 o
  -1  -1   8       58.37       57.60      3.48 o
   0  -1   8      159.12      154.63      6.02 o
   1  -1   8      144.47      150.46      5.97 o
   2  -1   8       86.14       83.20      4.85 o
   3  -1   8       11.12       10.28      1.93 o
   4  -1   8       10.07       10.71      2.03 o
   5  -1   8        1.38        1.62      1.00 o
   6  -1   8        5.96        6.44      1.69 o
   7  -1   8        2.93        4.56      1.51 o
  -8   0   8        0.83        0.60      0.79 o
  -7   0   8        0.02       -0.05      0.48 o
  -6   0   8        9.57       12.11      2.01 o
  -5   0   8        5.74        5.66      1.34 o
  -4   0   8        3.74        2.60      0.88 o
  -3   0   8      103.55      107.85      5.48 o
  -2   0   8        1.00        3.50      1.03 o
  -1   0   8      193.86      188.09      7.17 o
   0   0   8      193.90      210.48      7.71 o
   1   0   8       19.27       25.77      2.62 o
   2   0   8        2.36        1.84      1.08 o
   3   0   8        0.17        0.74      0.86 o
   4   0   8        0.94        0.88      0.93 o
   5   0   8       15.89       19.88      2.86 o
   6   0   8        0.19        1.28      0.89 o
   7   0   8        5.73        9.49      2.18 o
  -9   1   8        1.06        1.24      0.82 o
  -8   1   8        0.59        0.64      0.73 o
  -7   1   8        3.65        3.74      1.24 o
  -6   1   8        4.63        4.59      1.19 o
  -5   1   8        4.44        4.38      1.18 o
  -4   1   8       36.35       34.32      3.12 o
  -3   1   8        8.54        9.30      1.59 o
  -2   1   8      265.04      242.98      8.85 o
  -1   1   8       55.77       54.10      3.64 o
   0   1   8      158.54      151.13      6.74 o
   1   1   8      144.55      137.67      6.87 o
   2   1   8       84.85       78.09      4.66 o
   3   1   8       11.39        9.83      1.89 o
   4   1   8       10.92        9.13      1.86 o
   5   1   8        1.40        1.21      0.94 o
   6   1   8        6.12        7.14      1.81 o
  -8   2   8        1.11        1.61      0.89 o
  -7   2   8        9.99       13.26      2.23 o
  -6   2   8        4.41        5.58      1.34 o
  -5   2   8        8.77        8.79      1.68 o
  -4   2   8       21.71       23.51      2.62 o
  -3   2   8       46.18       47.57      3.54 o
  -2   2   8        1.04        0.16      0.56 o
  -1   2   8      375.55      351.98     11.53 o
   0   2   8      405.61      481.55     14.32 o
   1   2   8       51.11       49.53      4.13 o
   2   2   8        8.45       11.74      1.21 o
   3   2   8        0.52       -0.19      0.86 o
   4   2   8       15.80       14.95      2.51 o
   5   2   8        2.16        3.07      1.30 o
   6   2   8        1.20        1.49      1.35 o
  -7   3   8        4.42        5.64      1.52 o
  -6   3   8        0.94        0.82      0.75 o
  -5   3   8       30.14       28.65      3.06 o
  -4   3   8       44.94       47.37      3.75 o
  -3   3   8       34.43       39.34      3.34 o
  -2   3   8       13.40       13.58      1.92 o
  -1   3   8       53.84       52.18      3.99 o
   0   3   8       59.71       63.24      3.26 o
   1   3   8       96.11      101.34      3.85 o
   2   3   8       37.72       41.53      2.43 o
   3   3   8        4.57        4.99      0.92 o
   4   3   8       24.83       27.39      3.41 o
   5   3   8        0.38        1.07      0.60 o
  -7   4   8        3.42        2.75      1.14 o
  -6   4   8       12.33       10.78      2.00 o
  -5   4   8        0.21        1.86      0.97 o
  -4   4   8        1.88        5.46      1.41 o
  -3   4   8        6.42        4.79      1.22 o
  -2   4   8       16.08       15.37      2.13 o
  -1   4   8       27.22       31.27      3.25 o
   0   4   8      210.01      212.90      8.94 o
   1   4   8       97.17       88.74      3.83 o
   2   4   8       26.43       27.34      2.10 o
   3   4   8       26.42       28.71      2.18 o
   4   4   8        7.28        6.38      1.16 o
   5   4   8        1.54        2.14      1.20 o
  -7   5   8        1.51        0.56      0.73 o
  -6   5   8        0.93        0.11      0.50 o
  -5   5   8       23.12       21.61      2.73 o
  -4   5   8        0.74        1.09      0.67 o
  -3   5   8        1.89        1.49      0.71 o
  -2   5   8       27.01       24.80      2.86 o
  -1   5   8       23.05       22.45      2.93 o
   0   5   8        6.20        4.88      1.38 o
   1   5   8       44.28       46.57      5.26 o
   2   5   8       58.55       54.23      3.14 o
   3   5   8        4.18        2.97      0.84 o
   4   5   8        3.08        4.02      1.02 o
   5   5   8        0.89        2.95      1.28 o
  -6   6   8        1.06        1.59      0.87 o
  -5   6   8        6.24        7.29      1.65 o
  -4   6   8       15.48       17.75      2.43 o
  -3   6   8        5.34        6.05      1.52 o
  -2   6   8        0.21       -0.77      0.77 o
  -1   6   8        2.03        3.85      0.94 o
   0   6   8        4.27        3.44      0.91 o
   1   6   8       13.02       11.22      1.47 o
   2   6   8       38.50       46.58      3.06 o
   3   6   8       39.23       42.39      2.40 o
   4   6   8        3.03        4.13      1.40 o
  -5   7   8        1.92        2.03      0.99 o
  -4   7   8        0.49        1.09      0.89 o
  -3   7   8        3.28        5.27      1.48 o
  -2   7   8        3.00        4.53      1.47 o
  -1   7   8        2.55        1.91      0.79 o
   0   7   8        2.24        2.12      1.10 o
   1   7   8        2.90        3.55      0.97 o
   2   7   8        5.92        6.47      1.22 o
   3   7   8        8.04        9.15      1.17 o
   4   7   8        1.76        3.35      1.43 o
  -3   8   8        2.11        2.78      1.17 o
  -2   8   8        0.57        1.22      0.89 o
  -1   8   8        0.77        0.89      0.64 o
   0   8   8        6.01        8.51      1.39 o
   1   8   8        2.32        2.60      0.86 o
   2   8   8        2.49        4.33      1.11 o
  -2  -4   9       61.48       56.44      3.75 o
  -1  -4   9        2.70        2.34      0.68 o
  -4  -3   9       43.82       43.91      3.71 o
  -3  -3   9       67.89       66.69      4.37 o
  -2  -3   9        5.70        3.77      1.00 o
  -1  -3   9        5.86        4.99      1.03 o
   0  -3   9       72.56       64.41      3.56 o
  -6  -2   9        1.53        1.73      0.86 o
  -5  -2   9        2.70        1.79      0.75 o
  -4  -2   9        6.40        8.50      1.57 o
  -3  -2   9       85.67       87.11      5.03 o
  -2  -2   9      110.25      111.03      5.45 o
  -1  -2   9      224.44      227.36      8.09 o
   0  -2   9       65.06       66.07      3.77 o
   1  -2   9       33.89       34.97      2.57 o
   5  -2   9        4.23        7.50      1.95 o
   6  -2   9        5.19        6.86      1.95 o
  -7  -1   9        0.14        0.89      0.71 o
  -6  -1   9        1.26        2.55      0.99 o
  -5  -1   9        1.98        2.55      0.95 o
  -4  -1   9       15.89       14.66      2.09 o
  -3  -1   9       60.28       58.44      4.02 o
  -2  -1   9       80.94       86.82      4.86 o
  -1  -1   9       45.84       48.44      3.41 o
   0  -1   9       43.23       45.43      3.23 o
   1  -1   9        2.05        2.56      0.84 o
   2  -1   9       63.95       75.88      4.35 o
   3  -1   9       46.81       48.15      4.03 o
   4  -1   9        0.23        1.32      0.88 o
   5  -1   9       12.81       20.42      2.98 o
   6  -1   9        7.74        9.42      2.28 o
  -7   0   9        0.00        0.08      0.50 o
  -6   0   9        2.19        3.37      1.15 o
  -5   0   9        2.72        2.76      0.92 o
  -4   0   9       13.40       10.79      1.80 o
  -3   0   9        5.99        8.76      1.57 o
  -2   0   9      498.06      485.65     14.26 o
  -1   0   9      525.78      549.31     15.45 o
   0   0   9       18.07       23.55      2.40 o
   1   0   9       27.91       24.85      2.67 o
   2   0   9       32.84       29.12      3.33 o
   3   0   9       35.85       32.86      3.68 o
   4   0   9        3.37        3.61      1.43 o
   5   0   9        9.17       10.88      2.29 o
   6   0   9        0.83        2.46      1.36 o
  -7   1   9        0.14        0.52      0.65 o
  -6   1   9        1.14        0.27      0.54 o
  -5   1   9        1.92        1.67      0.75 o
  -4   1   9       15.50       18.23      2.35 o
  -3   1   9       59.86       55.39      4.03 o
  -2   1   9       81.51       80.79      4.87 o
  -1   1   9       46.19       53.01      3.79 o
   0   1   9       42.95       46.77      3.65 o
   1   1   9        2.07        1.81      0.50 o
   2   1   9       64.54       60.27      4.93 o
   3   1   9       45.28       53.43      4.66 o
   4   1   9        0.22        0.27      0.70 o
   5   1   9       12.59       14.47      2.56 o
  -7   2   9        1.21        0.55      0.81 o
  -6   2   9        1.54        1.14      0.70 o
  -5   2   9        2.50        1.28      0.74 o
  -4   2   9        6.48        6.96      1.55 o
  -3   2   9       84.49       84.88      5.15 o
  -2   2   9      108.87      109.15      5.87 o
  -1   2   9      223.03      228.65      8.97 o
   0   2   9       66.59       69.95      4.76 o
   1   2   9       35.99       33.56      3.84 o
   2   2   9        2.70        3.77      1.34 o
   3   2   9       10.49       11.56      2.27 o
   4   2   9       18.74       21.97      3.16 o
   5   2   9        4.39        3.90      1.50 o
  -7   3   9        0.92        0.61      0.61 o
  -6   3   9        1.61        1.73      1.00 o
  -5   3   9        2.93        2.73      1.09 o
  -4   3   9       43.17       42.30      3.76 o
  -3   3   9       68.28       69.79      4.71 o
  -2   3   9        5.85        5.14      1.30 o
  -1   3   9        6.60        6.55      1.47 o
   0   3   9       75.11       94.70      5.88 o
   1   3   9       11.04       11.39      2.54 o
   2   3   9        7.00        6.18      1.91 o
   3   3   9       19.45       18.01      2.79 o
   4   3   9        8.69        7.15      1.84 o
  -6   4   9        3.09        4.46      1.46 o
  -5   4   9       18.40       21.92      2.78 o
  -4   4   9       20.03       21.05      2.63 o
  -3   4   9       19.05       20.56      2.55 o
  -2   4   9       60.14       55.74      4.31 o
  -1   4   9        2.53        1.63      1.00 o
   0   4   9        9.95        9.22      1.37 o
   1   4   9       31.16       32.55      2.36 o
   2   4   9       10.25       11.53      1.41 o
   3   4   9        6.74        4.18      1.60 o
   4   4   9       15.96       18.11      3.03 o
  -5   5   9        7.74        5.81      1.57 o
  -4   5   9       37.69       37.71      3.67 o
  -3   5   9       15.65       15.76      2.33 o
  -2   5   9        0.93        0.88      0.66 o
  -1   5   9       27.16       29.08      3.38 o
   0   5   9        3.56        4.65      1.16 o
   1   5   9        7.53        8.27      2.79 o
   2   5   9        6.85        8.83      1.33 o
   3   5   9       11.42       12.17      2.47 o
  -4   6   9        3.90        5.32      1.42 o
  -3   6   9        2.99        4.07      1.26 o
  -2   6   9        7.80        8.43      1.77 o
  -1   6   9       24.62       22.60      3.08 o
   0   6   9        2.46        3.31      0.89 o
   1   6   9        7.95        9.84      1.42 o
   2   6   9        9.16        8.14      1.34 o
  -2   7   9        0.65        0.33      0.58 o
  -1   7   9        1.53        4.01      1.48 o
   0   7   9        2.03        2.56      0.79 o
   1   7   9        0.42        0.39      0.49 o
   2   7   9        3.72        3.37      0.99 o
   3   7   9        0.04        0.07      0.65 o
   0   8   9        3.73        2.59      1.23 o
   1   8   9        3.18        5.65      1.84 o
  -2  -4  10        6.65        5.69      1.22 o
  -5  -3  10        9.76        8.60      1.79 o
  -4  -3  10       30.32       29.41      3.16 o
  -3  -3  10        1.96        1.57      0.79 o
  -2  -3  10       28.07       30.65      2.83 o
  -1  -3  10        8.62        9.12      1.45 o
  -6  -2  10        8.36       11.00      2.10 o
  -5  -2  10        0.72        4.48      1.35 o
  -4  -2  10        1.40        1.70      0.65 o
  -3  -2  10       78.76       72.21      4.75 o
  -2  -2  10        7.34        8.83      1.55 o
  -1  -2  10       19.56       20.10      2.23 o
   0  -2  10       38.31       37.64      3.00 o
  -6  -1  10        7.01        6.66      1.65 o
  -5  -1  10       36.62       35.81      3.60 o
  -4  -1  10       14.42       12.29      1.99 o
  -3  -1  10       10.39        7.20      1.43 o
  -2  -1  10       18.90       19.22      2.34 o
  -1  -1  10       16.17       16.95      2.15 o
   0  -1  10        3.30        3.27      0.96 o
   1  -1  10       75.49       84.32      4.77 o
   2  -1  10       17.97       20.04      2.34 o
   5  -1  10        4.07        5.81      1.78 o
  -6   0  10        0.26        0.81      0.64 o
  -5   0  10        2.51        1.89      0.95 o
  -4   0  10       23.85       24.69      2.84 o
  -3   0  10       13.16       12.41      1.99 o
  -2   0  10       23.27       22.05      2.51 o
  -1   0  10       93.36       89.37      5.14 o
   0   0  10       35.27       39.71      3.34 o
   1   0  10        7.51        7.67      1.58 o
   2   0  10       14.43       16.56      2.37 o
   3   0  10        0.54        0.49      1.53 o
   4   0  10        1.03        3.89      1.53 o
  -6   1  10        6.96        5.45      1.51 o
  -5   1  10       36.54       36.55      3.64 o
  -4   1  10       14.11       11.24      2.00 o
  -3   1  10       10.76        8.95      1.72 o
  -2   1  10       20.11       16.55      2.26 o
  -1   1  10       17.08       16.19      2.21 o
   0   1  10        3.06        2.58      0.99 o
   1   1  10       75.58       72.07      5.24 o
   2   1  10       18.35       15.84      1.99 o
   3   1  10       20.97       25.51      3.44 o
   4   1  10        4.54        3.36      1.45 o
  -6   2  10        8.60        8.90      1.89 o
  -5   2  10        0.69        2.00      1.01 o
  -4   2  10        1.17        1.91      1.00 o
  -3   2  10       77.34       72.72      4.96 o
  -2   2  10        7.44        6.04      1.42 o
  -1   2  10       18.30       16.50      2.34 o
   0   2  10       38.28       37.16      3.57 o
   1   2  10        4.62        3.15      1.30 o
   2   2  10       25.42       23.65      3.36 o
   3   2  10       10.72        8.90      2.13 o
   4   2  10        0.08        0.66      0.70 o
  -5   3  10        9.34        8.72      1.82 o
  -4   3  10       29.88       25.23      2.95 o
  -3   3  10        2.03        3.22      1.15 o
  -2   3  10       28.31       29.63      3.13 o
  -1   3  10        8.88       11.31      2.00 o
   0   3  10       12.82       10.58      2.06 o
   1   3  10       22.97       26.36      2.71 o
   2   3  10        3.46        4.39      1.50 o
   3   3  10        0.85        0.48      0.82 o
  -5   4  10       11.10        8.51      1.89 o
  -4   4  10        9.05       10.67      2.00 o
  -3   4  10       17.04       19.08      2.61 o
  -2   4  10        6.66        5.74      1.50 o
  -1   4  10       22.10       23.61      3.01 o
   0   4  10       11.27       14.23      2.49 o
   1   4  10        3.11        4.15      0.99 o
   2   4  10        8.96       11.29      2.36 o
  -4   5  10        7.77        7.77      1.78 o
  -3   5  10        2.24        2.24      0.96 o
  -2   5  10        8.13        9.60      1.95 o
  -1   5  10        3.66        3.84      1.39 o
   0   5  10        7.43        9.10      1.47 o
   1   5  10        2.21        3.38      0.93 o
   2   5  10        7.84        6.82      2.02 o
  -2   6  10        4.10        6.66      1.69 o
  -1   6  10       12.11       11.71      2.36 o
   0   6  10        4.34        3.82      1.13 o
   1   6  10        1.16        1.18      0.74 o
  -1   7  10        0.26       -0.71      0.80 o
   0   7  10        0.66        0.75      0.59 o
   1   7  10        9.89        8.20      2.04 o
  -5  -3  11        1.24        0.58      0.57 o
  -4  -3  11        6.53        8.36      1.79 o
  -3  -3  11        0.00       -0.49      0.49 o
  -2  -3  11        7.27        5.42      1.25 o
  -6  -2  11        3.00        3.07      1.25 o
  -5  -2  11        6.80       10.42      2.03 o
  -4  -2  11        0.08       -0.01      0.52 o
  -3  -2  11       10.52       11.94      1.95 o
  -2  -2  11       48.83       46.17      3.76 o
  -1  -2  11        8.02        8.10      1.48 o
  -6  -1  11        5.54        5.82      1.61 o
  -5  -1  11        0.20        0.10      0.59 o
  -4  -1  11        7.66        6.51      1.57 o
  -3  -1  11       10.22        9.47      1.75 o
  -2  -1  11       18.85       17.15      2.33 o
  -1  -1  11        9.83       11.12      1.84 o
   0  -1  11        7.63        9.61      1.69 o
  -5   0  11        0.12        0.24      0.43 o
  -4   0  11        0.63        0.52      0.42 o
  -3   0  11       28.05       24.89      2.91 o
  -2   0  11       35.94       40.17      3.70 o
  -1   0  11        0.21        0.63      0.72 o
   0   0  11        7.22        5.75      1.34 o
   1   0  11        3.30        3.73      1.09 o
   2   0  11        6.62        4.01      1.29 o
  -5   1  11        0.19        0.21      0.52 o
  -4   1  11        7.74        8.87      1.81 o
  -3   1  11        9.75        9.95      1.87 o
  -2   1  11       18.83       19.58      2.55 o
  -1   1  11       10.54       12.61      2.02 o
   0   1  11        7.22        9.74      1.80 o
   1   1  11        5.01        5.95      1.54 o
   2   1  11       20.65       23.50      3.26 o
   3   1  11        5.41        3.78      1.93 o
  -5   2  11        6.95        6.82      1.75 o
  -4   2  11        0.06        0.16      0.56 o
  -3   2  11       10.30       11.71      2.09 o
  -2   2  11       48.88       50.09      4.24 o
  -1   2  11        8.02       11.19      1.98 o
   0   2  11        4.92        7.14      1.63 o
   1   2  11       13.17       13.89      2.43 o
   2   2  11        0.56        0.97      1.02 o
  -4   3  11        6.81       10.33      1.99 o
  -3   3  11        0.01        0.15      0.70 o
  -2   3  11        7.19        6.69      1.63 o
  -1   3  11        7.23        8.82      1.89 o
   0   3  11       22.60       22.44      2.98 o
   1   3  11        4.54        3.50      1.46 o
   2   3  11       18.25        8.96      3.21 o
  -3   4  11        3.60        4.87      1.40 o
  -2   4  11       22.44       23.39      3.00 o
  -1   4  11       11.14       11.48      2.20 o
   0   4  11        7.06        8.96      2.07 o
   1   4  11        9.50       12.77      2.73 o
   0   6  11        2.76        3.73      1.41 o
  -5  -3  12        3.53        3.42      1.24 o
  -4  -3  12        7.24        9.95      2.01 o
  -5  -2  12        0.91        0.39      0.59 o
  -4  -2  12       13.80       15.90      2.47 o
  -3  -2  12        8.56        7.81      1.64 o
  -2  -2  12        5.78        4.80      1.24 o
  -5  -1  12        8.10       10.48      2.11 o
  -4  -1  12        2.08        0.63      0.61 o
  -3  -1  12        4.98        3.84      1.16 o
  -2  -1  12       23.97       22.10      2.83 o
  -1  -1  12        7.36        8.87      1.73 o
  -4   0  12        5.54        7.94      1.78 o
  -3   0  12        5.46        6.11      1.55 o
  -2   0  12        0.41        1.02      0.82 o
  -1   0  12       34.54       35.02      3.54 o
   0   0  12       14.61       21.46      2.74 o
  -4   1  12        2.02        3.99      1.35 o
  -3   1  12        4.73        6.41      1.61 o
  -2   1  12       23.52       27.58      3.23 o
  -1   1  12        7.41        9.28      1.85 o
   0   1  12       15.90       17.01      2.50 o
   1   1  12       22.55       31.90      3.51 o
  -3   2  12        8.58        6.96      1.73 o
  -2   2  12        5.73        6.49      1.61 o
  -1   2  12       22.85       23.08      2.95 o
   0   2  12       12.91       16.27      2.59 o
   1   2  12        3.05        4.53      1.53 o
   2   2  12       10.38       12.39      2.50 o
  -2   3  12        1.22        3.77      1.37 o
  -1   3  12        0.13        0.52      0.71 o
   0   3  12        8.88       10.61      2.14 o
   1   3  12       36.63       44.80      4.61 o
   2   3  12        5.55        5.33      2.06 o
  -3  -1  13        6.48        4.73      1.42 o
  -2  -1  13        3.28        2.52      1.05 o
  -3   0  13        2.03        2.39      1.06 o
  -2   0  13        4.54        4.19      1.30 o
  -1   0  13        5.50        4.06      1.30 o
  -2   1  13        3.27        2.20      1.04 o
  -1   1  13        4.83        5.15      1.51 o
   0   1  13       20.26       23.40      3.09 o
 
